# Supplementary material for: Cholesterol crystal formation is a unifying pathogenic mechanism in the development of diabetic retinopathy
Source: Diabetologia. 2023 Jun 14;66(9):1705–18. doi: 10.1007/s00125-023-05949-w (PMC10390399; doi:10.1007/s00125-023-05949-w)
Supplement: Supplementary file 2 — Supplementary file2 (XLSX 177 KB) [file 125_2023_5949_MOESM2_ESM.xlsx]

## Sheet: ESM Table 4
gene	log2FoldChange	pvalue	padj
RAB39B	5.8054	5.86e-10	1.33e-08
CFAP74	5.73816	0.000354735	0.00245117
CLIC6	4.9119	0.00090695	0.005518
ENSG00000239467	4.90192	0.00127713	0.00735403
HRK	4.45979	4.44e-12	1.37e-10
KRT33B	4.2301	7.34e-05	0.000616189
NRROS	4.01173	0.000283016	0.00201753
TRIB3	3.80813	2.02e-212	9.51e-209
IL24	3.70706	1.85e-07	2.8e-06
LAMP3	3.70229	0.00177104	0.00973763
BEX2	3.48801	4.38e-11	1.17e-09
CXCL2	3.46065	0.000820525	0.00505984
NIBAN1	3.29799	2.46e-145	4.96e-142
NAT8L	3.24129	0.000944797	0.00572111
UNC5B	3.19508	6.97e-23	5.31e-21
ADM2	3.13318	5.3e-42	9.84e-40
CHAC1	3.02514	1.5e-54	4.15e-52
PLD6	2.93598	0.00164442	0.00913602
KCNA1	2.91728	1.85e-06	2.29e-05
FIBIN	2.87041	1.99e-06	2.46e-05
SLC7A11	2.86591	8.45e-104	7.94e-101
CSF2	2.85789	0.000296138	0.00209766
IFIT2	2.78052	1.91e-78	1.04e-75
PRDM12	2.75582	1.28e-25	1.14e-23
OASL	2.72353	5.95e-25	5e-23
SESN2	2.70176	1.94e-136	2.48e-133
HS3ST1	2.57942	7.47e-06	8.17e-05
GDF15	2.56828	8.78e-127	9.53e-124
GNAT1	2.55961	1.37e-75	7.13e-73
SLC22A15	2.54952	2.14e-15	9.41e-14
MYCL	2.54318	0.00109385	0.00647357
VLDLR-AS1	2.53393	0.000842077	0.00517464
RAB3IL1	2.50317	2.59e-09	5.21e-08
PSAT1	2.483	8e-169	2.26e-165
RUBCNL	2.47361	0.000599497	0.00385711
L3MBTL2-AS1	2.40955	5.21e-05	0.000458535
APOL6	2.3735	2.12e-10	5.15e-09
NUPR1	2.3654	9.63e-28	9.77e-26
TREM1	2.33725	8.81e-05	0.00072317
ERFE	2.32527	1.67e-08	2.99e-07
SLC7A5	2.32333	2.62e-218	1.85e-214
CCL5	2.31398	0.000161584	0.00123113
LINC01705	2.30692	0.000768641	0.00475862
ABCA1	2.29665	3.73e-19	2.24e-17
SLC3A2	2.29305	2.49e-143	3.9e-140
ELFN1	2.26334	0.000134405	0.00105482
CPEB1	2.25639	2.68e-05	0.000255383
LURAP1L	2.23632	4.71e-31	5.77e-29
RSAD2	2.23185	3.44e-07	4.91e-06
OSGIN1	2.18879	8.17e-13	2.81e-11
NCR3LG1	2.18516	5.58e-05	0.000487475
NBR2	2.15588	0.000495761	0.00329618
OLAH	2.07199	0.000132182	0.00103911
LINGO1	2.02509	4.96e-17	2.58e-15
SLC16A14	2.0001	0.00121707	0.00708097
DDIT3	1.98843	4.46e-28	4.66e-26
CXCL8	1.96193	1.96e-17	1.04e-15
IFIT3	1.94452	1.08e-48	2.5e-46
MOCOS	1.92773	0.000396919	0.00270292
PLEKHF1	1.92007	7.54e-12	2.23e-10
DDIT4	1.91354	9.57e-43	1.85e-40
CXCL3	1.90993	4.83e-05	0.000429675
MSC	1.89197	2.05e-18	1.18e-16
ATF3	1.86729	7.96e-65	3.21e-62
PAPPA2	1.86262	0.00106957	0.00635125
IL18R1	1.85093	1.64e-07	2.52e-06
ULBP1	1.84836	8.2e-09	1.54e-07
RSPO3	1.84725	0.000311042	0.00218675
PCK2	1.83361	9.47e-75	4.77e-72
SPX	1.82267	1.33e-06	1.7e-05
PPP1R15A	1.80016	3.78e-131	4.44e-128
THBD	1.78925	2.98e-15	1.29e-13
HMOX1	1.78046	5.68e-34	7.93e-32
GPNMB	1.77557	7.89e-07	1.06e-05
CEBPB	1.76872	1.97e-60	6.77e-58
PER2	1.7667	0.000296587	0.00209978
SMOX	1.68799	3.03e-19	1.83e-17
FAM241A	1.68604	1.28e-11	3.62e-10
FOSB	1.67641	7.8e-14	2.97e-12
RPP25	1.66678	2.7e-05	0.000256877
TRIM25	1.65792	4.08e-39	6.84e-37
RND3	1.6568	1.25e-285	1.77e-281
SLFN5	1.64894	3.49e-86	2.05e-83
ARHGAP26	1.64403	1.6e-07	2.46e-06
AFF3	1.63719	4.82e-05	0.000429675
HCRTR1	1.61207	3.73e-09	7.36e-08
PMAIP1	1.60174	3.62e-28	3.84e-26
IFIT1	1.57047	1.59e-23	1.25e-21
SDSL	1.56614	0.000122659	0.000971288
SLC38A1	1.56166	2.4e-72	1.13e-69
ITPR3	1.55279	4.93e-06	5.59e-05
STC2	1.54878	6.05e-199	2.13e-195
LINC00662	1.54525	5.96e-14	2.3e-12
IL6	1.54511	8.02e-18	4.42e-16
DNAH12	1.54496	0.00171677	0.00947615
SQSTM1	1.54453	7.4e-98	6.14e-95
CLDN1	1.5429	1.21e-07	1.89e-06
MTHFD2	1.5119	4.52e-107	4.55e-104
WARS1	1.49763	5.23e-89	3.35e-86
ALDH1L2	1.49343	9.67e-54	2.48e-51
RND1	1.48586	2.94e-10	6.96e-09
KRT34	1.4731	5.05e-13	1.78e-11
CBS	1.46956	0.00106716	0.00633956
NFKBIE	1.46443	2.84e-08	4.95e-07
ZNF844	1.45593	2.81e-07	4.08e-06
SEMA3A	1.4553	9.13e-26	8.3e-24
IFRD1	1.44526	1.05e-141	1.48e-138
DEPP1	1.44476	5.99e-12	1.8e-10
ABCG1	1.43125	8.18e-10	1.79e-08
ZNF468	1.43021	8.41e-11	2.15e-09
PTGS2	1.4301	1.87e-88	1.15e-85
GOT1	1.42951	1.62e-46	3.45e-44
CBSL	1.40049	0.000949001	0.00574164
DDX60	1.38325	5.06e-06	5.71e-05
S100A2	1.33087	6.51e-46	1.37e-43
IRS2	1.33072	2.17e-10	5.24e-09
FAM167A	1.32832	0.000711363	0.00447473
SYNE3	1.31008	2.7e-12	8.58e-11
KLF4	1.30489	1.27e-42	2.43e-40
RGS17	1.30061	0.000446164	0.00299203
NOS3	1.29334	4.45e-94	3.14e-91
ERN1	1.28526	8.76e-08	1.4e-06
ADD2	1.27912	2.37e-06	2.86e-05
USP36	1.276	3.88e-22	2.82e-20
SLC1A4	1.26822	9.1e-35	1.32e-32
MTSS1	1.26352	4.98e-12	1.52e-10
JMY	1.263	4.01e-12	1.25e-10
E2F7	1.26107	1.04e-25	9.43e-24
NPTX2	1.25578	5.74e-08	9.5e-07
MSC-AS1	1.25341	7.94e-08	1.29e-06
RRAGD	1.25208	0.00155415	0.00870114
CARS1	1.24409	5.79e-30	6.7e-28
TRIB1	1.24197	3.86e-11	1.03e-09
KLF11	1.24175	0.000520462	0.00343476
KCNG1	1.23448	2.79e-16	1.36e-14
GSDME	1.23178	5.71e-07	7.87e-06
XAF1	1.23135	7.1e-08	1.16e-06
BIRC3	1.2263	5.11e-30	5.95e-28
PHGDH	1.2219	1.2e-58	3.77e-56
SLC1A5	1.2187	2e-28	2.17e-26
CEBPG	1.21266	1.74e-26	1.63e-24
LINC02693	1.20166	1.15e-11	3.3e-10
S100A5	1.19311	0.000301816	0.00213039
DYRK3	1.18147	1.21e-20	8.04e-19
FBXO10	1.16864	4.42e-06	5.07e-05
ARFGEF3	1.16817	4.2e-05	0.000380009
ZNF697	1.16565	1.7e-08	3.05e-07
MORN4	1.16468	8.2e-05	0.000679732
MME	1.15835	1.26e-12	4.18e-11
EEPD1	1.15732	5.37e-06	6.03e-05
MAPK11	1.15154	0.00107889	0.00639849
FST	1.14722	5.69e-160	1.34e-156
IFI16	1.14364	4.53e-43	8.86e-41
NFKBIA	1.14143	4.31e-24	3.52e-22
EFNB1	1.13657	1.94e-31	2.42e-29
SDHAF4	1.13621	0.000544654	0.00357168
GEM	1.12864	1.31e-30	1.57e-28
MAP1LC3B	1.12333	2.46e-64	9.63e-62
RRP12	1.11699	4.68e-20	2.97e-18
AP5Z1	1.11672	4.32e-12	1.34e-10
TMEM209	1.10731	1.98e-16	9.79e-15
ZNF416	1.10404	0.00175848	0.00967989
TGIF1	1.10324	2.44e-32	3.15e-30
TXNRD1	1.09544	1.47e-68	6.26e-66
SEMA3F	1.08972	2.39e-69	1.05e-66
NSUN5	1.0868	8.74e-07	1.15e-05
FGF2	1.08259	8.41e-28	8.59e-26
RHBDF2	1.07858	8.47e-16	3.84e-14
TRIM16	1.07445	0.000160566	0.00122602
TNFRSF10B	1.0733	1.77e-36	2.81e-34
EPHA4	1.07087	1.16e-39	1.98e-37
CTH	1.0695	2.38e-10	5.71e-09
TAF4B	1.0688	9.59e-06	0.00010239
SCARF2	1.06812	1.75e-14	6.99e-13
AKNA	1.05954	0.000142991	0.00111476
ADAMTS4	1.0522	1.49e-15	6.64e-14
SARS1	1.05189	6.29e-65	2.61e-62
TIPARP	1.04916	1.84e-47	4.11e-45
RSL24D1	1.04845	4.15e-30	4.88e-28
CDC42EP2	1.04356	4.81e-06	5.46e-05
PTPRH	1.0423	0.00141379	0.00802359
RBP4	1.0417	0.00112498	0.00663553
PPARGC1B	1.03978	3.55e-10	8.33e-09
PMS2	1.03735	1.02e-06	1.33e-05
SLC20A1	1.03381	4.27e-90	2.87e-87
CBLB	1.03178	1.94e-19	1.19e-17
TMEM159	1.02829	0.000162739	0.00123926
FOXF1	1.02744	7.84e-13	2.7e-11
NAV2	1.02615	3.02e-16	1.46e-14
BCAR3	1.02284	3.78e-17	1.98e-15
ANK2	1.01678	1.42e-09	2.98e-08
SLC9B2	1.01587	0.000130555	0.00102804
ATF4	1.0117	1.92e-74	9.33e-72
MYC	1.01109	2.88e-29	3.2e-27
SRFBP1	1.00964	1.23e-08	2.26e-07
VEGFA	1.00818	1.74e-58	5.32e-56
ONECUT2	1.00817	6.03e-06	6.71e-05
HAS2	1.00526	1.68e-43	3.34e-41
OTUD1	0.999337	8.6e-07	1.14e-05
UPP1	0.988786	4.16e-05	0.000376291
LMNA	0.98639	9.15e-95	6.79e-92
SPRY2	0.984714	2.18e-24	1.79e-22
LONRF1	0.97812	5.3e-12	1.61e-10
MARS1	0.971875	4.06e-55	1.15e-52
XPC	0.97186	2.3e-06	2.79e-05
JARID2	0.970167	8.25e-13	2.83e-11
HELZ2	0.970114	7.8e-05	0.000651505
ADCK2	0.969268	5.8e-05	0.000504167
HES4	0.969111	3.51e-08	6.03e-07
RRS1	0.955412	3.62e-14	1.42e-12
ANKRD11	0.950769	2.46e-27	2.35e-25
PRMT5	0.948295	4.73e-35	6.95e-33
TXNIP	0.947053	4.81e-40	8.48e-38
GARS1	0.94559	5.13e-103	4.52e-100
AKAP6	0.945324	5.88e-05	0.00050981
SREBF1	0.945036	2.94e-17	1.56e-15
THAP9-AS1	0.944475	4.04e-06	4.67e-05
SOX9	0.943972	8.63e-05	0.000710788
TUBE1	0.943487	3.19e-09	6.35e-08
NUFIP1	0.93945	5.3e-05	0.000464522
TTC39B	0.938975	5.24e-07	7.29e-06
PRNP	0.938145	1.36e-23	1.09e-21
CCDC61	0.936769	4.11e-08	6.94e-07
ARL4C	0.933435	6.03e-36	9.24e-34
PCDH17	0.932141	4.86e-18	2.72e-16
CD55	0.929221	1.78e-10	4.37e-09
NFIL3	0.929111	6.88e-13	2.38e-11
GRPEL2	0.922509	1.53e-08	2.77e-07
ZNF419	0.919626	8.95e-05	0.000734001
JDP2	0.915826	3.28e-08	5.65e-07
SMG9	0.91257	2.12e-16	1.04e-14
PIK3CG	0.910908	4.59e-05	0.000410266
ZNF777	0.91071	7.88e-14	2.99e-12
MERTK	0.90948	0.000243919	0.00176591
NUBPL	0.905939	0.000895875	0.00546004
FAM83G	0.905131	0.000479296	0.00320053
GEMIN2	0.904938	3.31e-15	1.43e-13
CAPG	0.903183	8.3e-10	1.82e-08
ARHGEF2	0.901376	1.2e-41	2.2e-39
YARS1	0.895985	7.37e-53	1.82e-50
NR1D1	0.894885	6.37e-10	1.42e-08
AVPI1	0.894235	8.55e-05	0.000704693
AGTRAP	0.892685	0.000776409	0.0048025
PLEC	0.891815	3.33e-12	1.05e-10
MPP6	0.891136	0.000388151	0.00264961
PARP14	0.890226	1.55e-05	0.000157434
KDM6B	0.888426	2.72e-20	1.75e-18
HERC5	0.885822	0.000130319	0.00102675
SLC6A9	0.885586	9.49e-11	2.4e-09
C15orf39	0.880653	1.38e-06	1.76e-05
TCIM	0.880043	0.000197664	0.00147028
C21orf91	0.878285	5.71e-05	0.000497582
ZC3H8	0.876527	0.000666473	0.00422819
NFATC2	0.87632	9.1e-05	0.000742772
ODC1	0.874309	6.1e-52	1.48e-49
NGF	0.873032	0.00156257	0.00873786
EIF4EBP1	0.87281	5.38e-15	2.28e-13
INSR	0.872109	0.000734292	0.00458015
TIMM44	0.871042	2.46e-13	8.99e-12
PTX3	0.870297	1.94e-47	4.28e-45
GATA6	0.867559	0.00171428	0.00946983
NTS	0.866297	5.91e-10	1.33e-08
FERMT1	0.861129	1.03e-13	3.84e-12
KCTD15	0.860944	1.36e-05	0.000139859
PLK3	0.857159	6.41e-10	1.43e-08
SHF	0.853349	4.19e-18	2.36e-16
GEMIN5	0.853172	8.57e-11	2.18e-09
KDM7A	0.852715	1.31e-07	2.04e-06
ALPK2	0.852391	0.000271012	0.00194015
RRP9	0.851174	1.55e-09	3.23e-08
TCEA1	0.849576	1.43e-25	1.25e-23
AARS1	0.844853	2.24e-40	4.05e-38
DDX28	0.840865	0.000157663	0.00120975
ZXDB	0.838627	4.03e-05	0.000366954
RHBDD1	0.838622	1.21e-05	0.000126112
ZFAS1	0.838141	5.98e-10	1.34e-08
ETV5	0.837316	2.43e-12	7.77e-11
PRKCE	0.837263	1.98e-05	0.000195219
SNHG15	0.835101	0.00170846	0.00944141
GAS5	0.834412	9.4e-19	5.5e-17
TBX15	0.831785	1.13e-07	1.78e-06
AATF	0.831136	9.15e-18	4.96e-16
SEPSECS	0.831039	6.17e-06	6.85e-05
TSLP	0.829595	7.11e-11	1.85e-09
GPT2	0.829523	3.03e-08	5.24e-07
COL6A3	0.82949	5.39e-22	3.84e-20
RRAS2	0.828032	2.25e-26	2.09e-24
URGCP	0.826846	2.35e-07	3.48e-06
SEL1L3	0.820367	4.13e-07	5.82e-06
SLC19A2	0.816523	0.000385031	0.00263306
TRMT61A	0.815912	1.62e-09	3.35e-08
NPC1	0.811632	1.05e-09	2.26e-08
SYNPO	0.804528	1.28e-14	5.15e-13
FAM102A	0.804523	0.000385167	0.00263306
LRFN4	0.804485	1.75e-06	2.18e-05
MRPS30	0.80344	1.54e-10	3.81e-09
GZF1	0.803313	1.27e-05	0.000131918
NKAIN1	0.802621	6.41e-16	2.96e-14
SNX8	0.800555	3.62e-06	4.21e-05
GTPBP2	0.800133	1.29e-25	1.14e-23
NR4A3	0.799881	0.00117232	0.0068631
PHLDA1	0.7998	1.82e-27	1.78e-25
CDH20	0.799411	0.00147096	0.00831129
ABL2	0.799287	3.33e-18	1.88e-16
GTPBP10	0.793495	1.96e-10	4.78e-09
UST	0.789431	0.000687619	0.0043467
ORC5	0.787064	6.17e-12	1.85e-10
TNC	0.785951	5.95e-33	7.84e-31
FBXO31	0.782258	9.13e-06	9.83e-05
GCH1	0.782032	0.000219743	0.00161577
ARRDC4	0.780899	1.2e-08	2.21e-07
HSPA9	0.774099	8.77e-64	3.34e-61
FBXW4	0.772999	4.97e-06	5.62e-05
ATP13A3	0.771747	3.69e-28	3.88e-26
C22orf23	0.770712	0.00154816	0.00867107
ZC3H3	0.770707	0.000347655	0.0024117
CASP4	0.766893	3.8e-08	6.47e-07
TINAGL1	0.763766	4.73e-36	7.33e-34
UBIAD1	0.763753	0.000115587	0.000921497
MAFG	0.761637	7.69e-09	1.45e-07
PLXNA2	0.761521	2.19e-35	3.29e-33
TSC22D3	0.760851	1.04e-09	2.24e-08
DDX27	0.760717	8.69e-29	9.51e-27
SRXN1	0.759457	2.37e-12	7.59e-11
EIF6	0.758187	3.28e-22	2.41e-20
ISL1	0.757986	8.18e-05	0.000678907
PPP1R18	0.757556	1.4e-21	9.83e-20
KLHL21	0.755822	4.53e-12	1.39e-10
METTL1	0.754884	1.33e-06	1.69e-05
CLUH	0.750879	1.55e-24	1.28e-22
AIFM2	0.749517	3.23e-06	3.81e-05
IGF2R	0.7477	1.4e-15	6.25e-14
BHLHE40	0.745658	4.99e-15	2.12e-13
PSPH	0.745451	8.47e-11	2.16e-09
TNFRSF21	0.743901	0.000606886	0.0038975
RCL1	0.742936	1.94e-08	3.42e-07
NOB1	0.739341	1.45e-07	2.24e-06
ELL	0.73626	1.11e-06	1.43e-05
ZBTB43	0.733199	7.03e-05	0.000594023
IQCB1	0.733177	0.000583726	0.00377455
CRYM	0.732233	0.00168582	0.00933089
EXOSC6	0.732208	5.3e-07	7.36e-06
HMGA2	0.731332	9.58e-27	9.07e-25
AIMP2	0.731153	0.000436714	0.00293985
MXD1	0.730336	0.000156788	0.001205
NOP58	0.72763	3.88e-32	4.97e-30
AP1S3	0.725486	3.85e-05	0.000352852
KCTD13	0.725476	0.00121219	0.00705846
LIF	0.725375	5.4e-23	4.16e-21
MAK16	0.724512	8.04e-15	3.32e-13
SLC2A3	0.724142	1.8e-29	2.03e-27
RCAN1	0.723244	3.53e-33	4.75e-31
SLC7A1	0.722444	8.57e-18	4.67e-16
INHBA	0.722434	2.43e-56	6.98e-54
RELB	0.722318	8.33e-07	1.11e-05
PALM2AKAP2	0.722068	4.88e-22	3.49e-20
UTP15	0.720711	9.58e-12	2.77e-10
COA7	0.720667	6.02e-06	6.71e-05
TNFAIP3	0.720517	5.14e-09	9.99e-08
RIMKLB	0.716279	0.000157994	0.00121097
UHRF1BP1	0.715013	1.17e-06	1.5e-05
SGPL1	0.714485	1.1e-07	1.74e-06
MAP1S	0.711597	7.1e-07	9.6e-06
LHFPL2	0.711289	3.65e-08	6.24e-07
DCAF15	0.710757	1.54e-09	3.22e-08
MYBBP1A	0.70977	5.41e-07	7.47e-06
ATP11A	0.708812	0.000186557	0.00139725
RSL1D1	0.707744	8.37e-18	4.58e-16
KLF10	0.705858	7.23e-19	4.27e-17
LACC1	0.701588	0.000240233	0.0017437
NPAS2	0.700523	0.000265477	0.00190452
GCC1	0.698732	5.91e-05	0.000511933
RENBP	0.698348	0.00087393	0.00534014
BRIX1	0.698301	4.67e-22	3.38e-20
ASB1	0.697955	1.11e-07	1.75e-06
ZNF622	0.697095	2.06e-06	2.53e-05
LGALS3	0.696389	7.68e-12	2.27e-10
EEF1AKNMT	0.69573	1.9e-08	3.36e-07
MRPL2	0.695333	4.55e-10	1.05e-08
TOMM34	0.694903	4.89e-10	1.12e-08
NSMCE1	0.69397	3.18e-08	5.49e-07
RPAP1	0.693227	0.000169857	0.00128929
ZBTB21	0.692414	1.11e-05	0.000116436
EZR	0.691935	2.44e-19	1.48e-17
INSIG1	0.686946	0.000385399	0.00263338
NFKB2	0.685417	1.09e-17	5.85e-16
WDR43	0.683548	4.02e-19	2.4e-17
SNHG8	0.683092	0.00023822	0.00173087
MMP14	0.682949	4.23e-32	5.38e-30
FEM1C	0.682925	6.08e-14	2.34e-12
ANGPTL4	0.68218	1.61e-16	8.04e-15
URB1	0.681881	0.000190076	0.00142059
ZMYND15	0.681215	0.000525786	0.00346503
ZXDC	0.680676	0.00150399	0.00844714
PIM1	0.680511	6.28e-05	0.000539418
NOTCH2	0.67745	1.1e-16	5.55e-15
FIP1L1	0.677418	1.48e-21	1.04e-19
CD9	0.674326	3.22e-40	5.75e-38
TUFT1	0.673872	4.16e-06	4.79e-05
TMEM268	0.673282	0.000699895	0.00440653
ABHD4	0.672413	2.16e-06	2.63e-05
VAC14	0.6714	9.11e-13	3.1e-11
SERPINB8	0.670096	1.43e-05	0.000146899
GPCPD1	0.669896	9.17e-14	3.46e-12
XAB2	0.669371	8.24e-14	3.11e-12
MTHFD1L	0.669331	7.03e-16	3.24e-14
PLSCR1	0.668532	0.000158836	0.0012161
NOP2	0.668307	3.71e-08	6.34e-07
OPLAH	0.667981	0.000845978	0.00519636
PMP22	0.666671	8.05e-11	2.07e-09
SRC	0.666579	6.81e-05	0.000578912
GRWD1	0.665982	3.62e-13	1.3e-11
MMP1	0.664579	5.54e-45	1.15e-42
AKAP1	0.663581	0.000157855	0.00121056
TXNL4B	0.661751	0.00024258	0.00175802
DHX34	0.658525	0.00061804	0.00396192
ZC3HAV1	0.657295	1.17e-06	1.5e-05
BYSL	0.657292	7.32e-08	1.2e-06
SMCR8	0.656439	0.000114896	0.000917544
C8orf33	0.656436	0.000504259	0.00334033
H3-5	0.652695	1.5e-07	2.31e-06
DUSP10	0.652322	6.99e-05	0.000591266
H3-3B	0.652031	1.44e-42	2.7e-40
SERINC5	0.651192	3.1e-05	0.000289879
DHX37	0.649888	8.18e-05	0.000678594
NLE1	0.647865	1.02e-05	0.000107896
BCS1L	0.647341	1.43e-08	2.6e-07
KRR1	0.645937	6.53e-07	8.89e-06
LCLAT1	0.64201	0.000565461	0.00367159
LARP6	0.640507	9.46e-10	2.06e-08
XBP1	0.6403	1.5e-23	1.19e-21
ITPRIP	0.640019	8.9e-12	2.59e-10
BCL6B	0.639496	5.59e-11	1.48e-09
BACH1	0.638175	1.4e-12	4.6e-11
KLHL29	0.637227	5.63e-06	6.29e-05
PAG1	0.634758	1.62e-06	2.03e-05
KCTD1	0.634468	0.000234336	0.00170704
DDX21	0.633148	1.16e-27	1.17e-25
ZC3H12C	0.631915	0.00139978	0.00795373
LMTK2	0.630726	0.000967582	0.00584153
HSPBP1	0.630459	1.9e-08	3.36e-07
FOXO3	0.630024	2.69e-05	0.000255754
RIOX1	0.629616	0.000718644	0.00450847
NKRF	0.627309	1.39e-08	2.53e-07
NAMPT	0.62681	7.26e-14	2.78e-12
RNF19B	0.626708	6.2e-15	2.61e-13
TARS1	0.625957	1.68e-37	2.75e-35
FOSL1	0.625888	1.48e-12	4.82e-11
NOLC1	0.624478	2.15e-10	5.2e-09
ZCCHC7	0.623086	0.00114697	0.00674428
NDRG1	0.622704	1.07e-14	4.36e-13
SYMPK	0.620194	5.79e-19	3.45e-17
CCDC58	0.619903	2.8e-09	5.62e-08
SMYD5	0.619518	1.33e-06	1.69e-05
SART3	0.618395	3.2e-05	0.00029846
RORA	0.61833	3.81e-05	0.000349759
HMGCL	0.616442	0.000313864	0.00220439
RBM19	0.61636	1.57e-05	0.00015901
VGLL4	0.61552	0.000284109	0.00202261
MRPS18B	0.614273	1.01e-05	0.000107129
PPRC1	0.613466	9.45e-12	2.74e-10
IARS1	0.6124	1.56e-26	1.47e-24
POLR1E	0.610021	2.46e-06	2.97e-05
WNT5A	0.609701	3.95e-14	1.54e-12
MTRF1	0.609265	0.000334606	0.00233035
PRKAB1	0.60894	6.79e-05	0.00057755
HK2	0.608534	1.17e-12	3.91e-11
KITLG	0.607398	2.39e-19	1.46e-17
KANSL2	0.605057	2.74e-12	8.69e-11
DUSP5	0.604514	1.98e-11	5.48e-10
AMDHD2	0.601397	0.000177075	0.00133545
RUVBL2	0.600591	3.54e-11	9.54e-10
GART	0.600588	3.25e-13	1.17e-11
ARHGAP24	0.599297	8.42e-10	1.84e-08
EXOSC8	0.598522	6.04e-13	2.11e-11
PRMT3	0.596214	6.89e-06	7.58e-05
CDC42EP3	0.595829	7.1e-17	3.64e-15
AVL9	0.595491	3.23e-06	3.81e-05
ZNF746	0.59506	0.000518624	0.00342904
POLR1B	0.592667	1.48e-08	2.68e-07
SEPHS2	0.591425	5.5e-10	1.25e-08
SDAD1	0.591209	1.15e-12	3.86e-11
TSR1	0.588883	1.64e-08	2.95e-07
NAT10	0.588647	2.33e-09	4.72e-08
EIF1	0.588535	1.01e-30	1.22e-28
RASIP1	0.588017	2.82e-30	3.34e-28
GK	0.587429	0.00129509	0.00743979
EGFR	0.58742	1.84e-07	2.8e-06
CHP1	0.586834	3.18e-16	1.53e-14
CCDC59	0.58541	1.48e-05	0.000151235
PPP3CC	0.584728	5.22e-09	1.01e-07
PCGF1	0.582403	0.00125115	0.00724935
IDH3A	0.582325	9.2e-17	4.65e-15
UQCC1	0.581902	6.63e-09	1.27e-07
CD44	0.581694	7.68e-26	7.04e-24
HS3ST2	0.580552	6.39e-09	1.23e-07
RTN4	0.579652	3.85e-31	4.76e-29
NQO1	0.579642	4.61e-10	1.06e-08
TERF2	0.579343	1.42e-11	3.99e-10
NNMT	0.575595	5.65e-05	0.000493079
TBC1D2	0.575309	3.77e-07	5.35e-06
PTPRG	0.574651	0.000116138	0.000925366
SMARCA4	0.571808	1.8e-22	1.34e-20
GTPBP4	0.570842	1.3e-13	4.82e-12
GTF2H2C	0.570733	0.000928508	0.00563458
FLCN	0.57041	4.47e-05	0.000401694
CCDC9	0.570397	0.000592632	0.00382162
OGA	0.568586	1.44e-18	8.35e-17
DDX56	0.568485	3.07e-07	4.44e-06
MIOS	0.567712	1.26e-06	1.61e-05
DHX36	0.567214	1.19e-12	3.98e-11
DPH1	0.566934	0.00112873	0.00665486
BLVRB	0.566587	6.39e-05	0.000546873
MSX1	0.566249	2.62e-05	0.000249937
RNF138	0.566234	0.000224952	0.00164805
CCND2	0.566097	2.15e-05	0.000209265
MBOAT1	0.56474	0.000337864	0.00234724
SLC35F6	0.564397	8.76e-05	0.0007205
SNTB1	0.564114	1.68e-06	2.09e-05
RASA2	0.563102	1.24e-05	0.000129134
FCF1	0.562922	2.17e-10	5.24e-09
THG1L	0.562871	0.0011552	0.00677692
OSER1	0.562778	2.48e-10	5.9e-09
PCGF6	0.560648	0.000187824	0.00140599
PLEKHM1	0.560283	0.000104773	0.000844352
JUN	0.558851	1.22e-27	1.22e-25
PYCR1	0.558688	2.23e-07	3.32e-06
CBX4	0.557557	0.00135372	0.00773874
AMOTL1	0.557082	9.3e-07	1.22e-05
TIGD2	0.556914	0.00069709	0.00439082
UTP4	0.556759	3.85e-10	9.01e-09
FTH1	0.556636	6.16e-12	1.85e-10
FNIP1	0.556173	1.15e-07	1.81e-06
NOP56	0.55602	1.48e-25	1.29e-23
SWAP70	0.555903	7.27e-19	4.27e-17
HGFAC	0.555153	7.36e-10	1.62e-08
TWNK	0.554798	0.000302015	0.00213073
MIEF1	0.554139	1.27e-06	1.63e-05
METTL16	0.553279	3.81e-05	0.000349759
NIFK	0.5516	0.000419204	0.0028355
PYCR2	0.551252	3.26e-05	0.000303184
DNPEP	0.550529	6.14e-10	1.38e-08
MRPS31	0.550105	0.000581632	0.00376446
PIBF1	0.549923	6.49e-05	0.000554391
ATP1B1	0.549756	1.28e-14	5.14e-13
ARL14EP	0.54942	1.52e-09	3.18e-08
XPO5	0.548815	6.23e-09	1.2e-07
ECSCR	0.548514	1.12e-06	1.45e-05
BCL6	0.548509	9e-06	9.7e-05
ZNHIT6	0.548409	6.17e-07	8.46e-06
SHANK3	0.548321	1.18e-11	3.38e-10
PFAS	0.547893	9.8e-06	0.000104042
ACKR3	0.547621	2.06e-13	7.64e-12
NARS1	0.546593	9.86e-22	6.95e-20
RFTN1	0.546506	0.00118046	0.00689929
PES1	0.544603	4.26e-12	1.32e-10
KDSR	0.543331	1.27e-06	1.63e-05
TMEM120A	0.543177	2.49e-10	5.92e-09
MKNK2	0.542607	1.1e-10	2.76e-09
WDR77	0.542473	1.73e-05	0.000172999
SAMD4B	0.542412	5.46e-11	1.44e-09
EMG1	0.542331	1.65e-05	0.000165549
NOC2L	0.542324	2.67e-06	3.2e-05
NVL	0.54221	3.38e-07	4.83e-06
SLC6A8	0.541794	0.000471191	0.00314939
CD276	0.541495	2.24e-13	8.27e-12
RNF41	0.541209	3.32e-09	6.6e-08
TBL3	0.540212	3.81e-07	5.41e-06
ZNF217	0.53969	0.000243681	0.00176509
PSMB9	0.53949	0.000590333	0.00381028
PRPF19	0.539344	6.96e-14	2.67e-12
LONP1	0.539223	5.08e-14	1.98e-12
SPIRE1	0.537325	3.59e-05	0.000330558
RAB11FIP2	0.536638	0.000838607	0.00515782
POLE2	0.536181	9.44e-06	0.000101201
SLC12A6	0.53598	7.62e-08	1.24e-06
TBRG4	0.535341	0.00040174	0.00273179
CUTC	0.535068	8.77e-05	0.000720526
SESTD1	0.535001	7.55e-08	1.23e-06
RBM28	0.534482	6.23e-07	8.52e-06
KLF2	0.534022	1.27e-07	1.98e-06
RRP1	0.533459	0.0004454	0.00298833
PUM3	0.532338	6.89e-11	1.8e-09
PLRG1	0.531129	1.77e-10	4.35e-09
TIMM50	0.529835	3.22e-13	1.16e-11
PIAS4	0.524524	0.000568909	0.00369228
PXK	0.523904	9.38e-06	0.000100697
BZW2	0.522802	3.31e-17	1.74e-15
SLC16A1	0.522703	5.55e-08	9.2e-07
FOXK1	0.522315	0.000948697	0.00574164
TBRG1	0.522235	1.18e-05	0.000123329
POTEM	0.521989	5.92e-05	0.000511933
RPF2	0.520944	4.78e-09	9.33e-08
VASN	0.520344	4.47e-08	7.54e-07
ZFR	0.519828	6.98e-18	3.86e-16
EXOSC2	0.51972	4.45e-06	5.09e-05
TMEM185B	0.519693	0.000498097	0.00330728
GNPDA1	0.519537	4.74e-06	5.38e-05
EIF3D	0.519382	5.74e-18	3.19e-16
UPRT	0.518628	1.5e-06	1.89e-05
SH2D3C	0.518535	3.3e-08	5.68e-07
ZNF787	0.517972	2.31e-05	0.00022382
PPAN	0.517567	0.000692543	0.00436999
RAE1	0.516047	6.4e-07	8.73e-06
HAX1	0.516028	1.15e-07	1.81e-06
IER5L	0.515881	4.85e-05	0.000431809
VCL	0.513306	2.27e-18	1.29e-16
NEPRO	0.512266	0.000224454	0.00164526
TMEM65	0.511934	5.35e-07	7.41e-06
UTP20	0.511701	4.25e-06	4.89e-05
ZNF574	0.509852	0.000325383	0.0022751
ZEB1	0.50929	1.4e-07	2.17e-06
FRA10AC1	0.509105	1.67e-06	2.09e-05
RAB31	0.508009	3.82e-07	5.41e-06
GPR1	0.507426	0.000499071	0.00331063
FARSA	0.506659	8.23e-08	1.32e-06
SIPA1L3	0.506213	1.57e-06	1.97e-05
DNTTIP2	0.505975	1.67e-06	2.08e-05
DNAJC11	0.50429	4.95e-05	0.000439774
TLE3	0.504203	8.55e-07	1.13e-05
ADGRG1	0.502295	2.01e-05	0.000197692
SGTB	0.50187	2.06e-05	0.000201646
CASKIN2	0.501663	3.36e-07	4.8e-06
TNKS	0.501571	0.000119886	0.000952537
LATS2	0.501565	9.05e-06	9.75e-05
SNHG32	0.499895	0.000171539	0.00129856
DOT1L	0.499774	4.92e-06	5.58e-05
CHST3	0.499186	2.26e-05	0.000219364
GPATCH4	0.499021	0.000591159	0.00381387
L3MBTL2	0.498629	0.000624317	0.00399489
SYNE1	0.498154	3.68e-11	9.89e-10
ZNF773	0.497716	0.00140292	0.00796835
POLR3E	0.497678	3.03e-05	0.000284894
SRGAP1	0.497619	0.000160564	0.00122602
NDUFAF2	0.497402	0.00132925	0.00761123
NGDN	0.497244	2.91e-07	4.22e-06
LARP4B	0.496824	1.73e-05	0.000173333
NOTCH1	0.496541	4.38e-05	0.000393767
EIF2S2	0.495944	1.07e-17	5.78e-16
PNPT1	0.495777	1.09e-09	2.34e-08
USP10	0.495749	4.7e-07	6.57e-06
GAR1	0.495506	4.97e-06	5.62e-05
ESM1	0.495003	6.86e-08	1.12e-06
RCE1	0.494682	0.00044278	0.00297358
RALA	0.493644	3.9e-10	9.11e-09
ELP3	0.492733	0.000421304	0.00284698
RBMS1	0.492093	3.62e-22	2.64e-20
CNPPD1	0.492051	2.66e-05	0.000253278
CLCN7	0.489549	0.000298806	0.00211125
SPRED2	0.48845	0.000281819	0.00201037
ISG15	0.487022	0.000389734	0.00265913
LIAS	0.486506	9.09e-05	0.000742633
MRPS22	0.485916	2.27e-06	2.75e-05
VAV3	0.485588	0.000176603	0.00133332
NAA25	0.484584	1.54e-10	3.82e-09
CNBP	0.484163	1.32e-16	6.59e-15
ATP6V1B2	0.483725	4.41e-13	1.57e-11
GTF2H3	0.483161	0.000278581	0.00199029
GHITM	0.482218	6.38e-13	2.22e-11
HERPUD1	0.481878	1.28e-09	2.7e-08
BCOR	0.481526	3.58e-05	0.000330396
KAT2A	0.481011	7.15e-07	9.64e-06
PNP	0.480919	2.12e-05	0.000206921
ZBTB10	0.480747	1.82e-05	0.000180394
SLC9A1	0.480629	2.41e-07	3.55e-06
MYADM	0.480551	9.44e-08	1.51e-06
TUBB2B	0.479604	1.93e-06	2.39e-05
XPOT	0.478858	1.52e-20	9.91e-19
PKD1	0.478329	0.000155877	0.00119989
CAD	0.478214	9.53e-06	0.000102062
CBLL1	0.477818	2.28e-05	0.000221446
KIF4B	0.476522	1.44e-05	0.000146899
RPF1	0.476053	6.07e-11	1.59e-09
FGFR1	0.47344	6.92e-09	1.32e-07
WDR45B	0.471807	7.12e-09	1.36e-07
CIRBP	0.471562	7.79e-07	1.04e-05
TADA2A	0.470367	4.49e-08	7.57e-07
SAT1	0.468769	3.64e-15	1.56e-13
LARP1	0.468735	8.79e-09	1.64e-07
SMG1	0.468696	8.03e-07	1.07e-05
RRN3	0.466595	0.000428329	0.00288753
DLC1	0.466553	5.73e-11	1.51e-09
CASC3	0.46564	7.17e-09	1.36e-07
TXLNG	0.464881	0.00110918	0.0065533
DNAJA3	0.464864	4.39e-05	0.000395098
ZNRD2	0.464783	0.00130905	0.00750469
GNL2	0.464476	5.94e-10	1.33e-08
PDCD11	0.464059	1.6e-05	0.00016132
DNAJC2	0.463194	5.08e-12	1.55e-10
OSBP	0.463023	1.92e-05	0.000188996
PELP1	0.462652	0.00121978	0.00709094
PPID	0.462033	1.49e-07	2.3e-06
SHMT2	0.461452	2.56e-13	9.36e-12
EIF3CL	0.46139	0.000333224	0.00232301
ERRFI1	0.460885	1.76e-20	1.14e-18
MDN1	0.460096	0.00116613	0.00683062
PAAF1	0.459521	0.000146147	0.00113435
MKRN2	0.458709	0.000622707	0.0039864
PPTC7	0.458607	4.06e-06	4.69e-05
TIMM9	0.458552	1.84e-05	0.000181734
CC2D1A	0.45853	4.14e-05	0.00037568
TARS2	0.457416	0.00114724	0.00674428
EIF3C	0.457415	0.00163643	0.00910041
LRRC8A	0.457168	9.01e-13	3.08e-11
TOX4	0.457019	1.15e-09	2.45e-08
SLC41A1	0.456918	2.03e-05	0.000199234
TRIP4	0.456188	2.52e-05	0.000241916
RPL26L1	0.455352	7.6e-05	0.000635403
TACC2	0.454193	3.09e-07	4.46e-06
KIN	0.454104	0.00020329	0.00150341
H1-10	0.453491	0.00126617	0.00730639
AUP1	0.453359	1.64e-09	3.4e-08
MIA2	0.452682	0.000183267	0.00137553
GUF1	0.45263	1.64e-05	0.000165288
C11orf68	0.450301	4.07e-05	0.00037033
POLD1	0.450292	2.08e-07	3.12e-06
PRPF3	0.449936	7.07e-10	1.56e-08
ATXN2L	0.449427	1.49e-10	3.69e-09
POTEF	0.449289	1.7e-09	3.5e-08
C12orf29	0.44876	0.000603134	0.00387517
FTL	0.448414	9.06e-11	2.3e-09
HAUS2	0.448172	0.00110357	0.00652292
YBX3	0.448071	1.26e-16	6.31e-15
EIF3J	0.447657	3.99e-10	9.28e-09
SGK1	0.446612	1.32e-12	4.38e-11
CFAP97	0.446367	0.000329602	0.00230232
TUBB4A	0.445388	9.36e-09	1.74e-07
TEAD4	0.444254	4.56e-05	0.000407986
CCNL1	0.443417	1.07e-14	4.36e-13
U2SURP	0.443046	2.01e-16	9.89e-15
TRMT1	0.441994	0.000165226	0.00125684
UBAP1	0.441953	1.51e-06	1.9e-05
GPHN	0.441787	3.17e-06	3.75e-05
PTPN9	0.44169	0.000219476	0.00161465
SNRPA	0.440845	3.24e-05	0.000301414
SKA1	0.440526	0.00024952	0.00180091
DPYSL4	0.440512	0.00160534	0.00894512
SF3A1	0.440259	1.34e-10	3.35e-09
NFX1	0.43971	5.05e-05	0.000447067
ACO2	0.439076	1.94e-08	3.42e-07
RIOK3	0.438886	1.53e-12	4.97e-11
ARL8B	0.438839	6.95e-12	2.06e-10
ZNFX1	0.438796	8.45e-07	1.12e-05
MRPS35	0.43838	2.08e-05	0.000203549
BCAT1	0.438374	1.78e-08	3.18e-07
TRIM47	0.438336	0.00130491	0.00748813
SNUPN	0.437099	0.00159673	0.00890069
DDX49	0.436152	0.000163178	0.00124193
BTG3	0.435368	9.74e-06	0.000103692
FHL2	0.434635	1.3e-09	2.73e-08
SLC25A37	0.434589	0.000781361	0.00482889
ETV4	0.433762	0.000170429	0.00129154
HBEGF	0.432599	4.48e-06	5.12e-05
WDR3	0.432524	1.43e-06	1.81e-05
DDX19B	0.43157	0.00159271	0.00888528
TTC27	0.431129	4.43e-06	5.07e-05
VCPIP1	0.430614	5.17e-05	0.000455337
ASXL2	0.43033	0.000420556	0.00284329
NUP93	0.430293	7.43e-09	1.41e-07
EIF3G	0.430095	7.41e-11	1.92e-09
TJP2	0.429661	1.17e-09	2.48e-08
ZCCHC17	0.429247	0.000122545	0.000970929
CHSY1	0.429225	4.42e-10	1.02e-08
ESF1	0.42884	3.62e-06	4.21e-05
NEDD4L	0.428469	0.000202654	0.00150028
HMGXB3	0.428219	6.65e-07	9.04e-06
UBC	0.427852	8.57e-21	5.76e-19
DCAF1	0.42772	0.00010154	0.000819702
VPS37A	0.426525	3.81e-06	4.43e-05
AP1AR	0.426514	0.000759482	0.00471434
DDX18	0.426318	1.21e-08	2.22e-07
PRPF38A	0.425771	1.75e-05	0.000174381
POR	0.425684	1.67e-07	2.55e-06
SLC39A14	0.424722	2.02e-06	2.48e-05
XPO6	0.424322	6.07e-13	2.12e-11
THUMPD1	0.423888	0.000116899	0.000930904
ZWILCH	0.423702	4.26e-05	0.000383946
EIF4E	0.423325	2.56e-10	6.07e-09
MAFF	0.423041	3.51e-05	0.000323977
EPAS1	0.422921	3.22e-09	6.4e-08
MED10	0.422721	0.000315287	0.00221328
RCC2	0.42245	2.05e-07	3.08e-06
TUBA1A	0.422183	1.05e-14	4.28e-13
DTL	0.421867	7.44e-05	0.000623404
RPP30	0.420436	0.000144305	0.00112287
INTS5	0.420326	0.000484478	0.00322749
MICAL2	0.419536	2.46e-09	4.96e-08
ABCB1	0.418712	5.71e-06	6.37e-05
ETS1	0.41808	1.04e-12	3.51e-11
RBM26	0.417956	1.04e-09	2.24e-08
MRRF	0.41786	0.00115089	0.00676008
RAPGEF1	0.417833	2.45e-05	0.000235489
KAT7	0.416752	5.1e-07	7.11e-06
PUS7	0.416072	0.00121006	0.00705186
WDR12	0.41594	5.54e-08	9.2e-07
GRINA	0.415833	4.42e-07	6.19e-06
PLK1	0.415324	3.23e-07	4.63e-06
ZCCHC8	0.415163	0.0002877	0.00204508
ABCF2	0.413998	2.4e-09	4.85e-08
RNF14	0.413968	7.55e-05	0.000631838
TALDO1	0.413165	1.22e-07	1.91e-06
HK1	0.413146	3.41e-09	6.75e-08
CDC20	0.412213	1.32e-08	2.4e-07
C5orf51	0.411401	0.00150032	0.00843699
SNW1	0.411349	1.42e-12	4.67e-11
MEPCE	0.409836	0.000249388	0.00180088
PGGT1B	0.409511	0.000841691	0.00517453
ASH2L	0.408787	0.000160313	0.00122541
NOL8	0.408446	0.00100638	0.00604212
ZPR1	0.408342	9.77e-06	0.000103846
SMG8	0.40738	0.000103995	0.000839041
GNA13	0.407106	6.61e-05	0.000563987
NSFL1C	0.407074	8.58e-10	1.87e-08
PDP1	0.406319	1.23e-05	0.000127584
LARS1	0.405802	1.76e-11	4.88e-10
DCAF13	0.404615	8.19e-06	8.89e-05
SOX4	0.404245	4.2e-10	9.73e-09
MAU2	0.404123	0.000210648	0.00155619
KANTR	0.404055	2.68e-07	3.92e-06
RMND1	0.403926	0.00123836	0.00718709
EPS15L1	0.403226	0.000305772	0.00215508
LRRFIP1	0.402924	1.46e-09	3.07e-08
SNX9	0.40236	6.77e-07	9.19e-06
ZNF770	0.401543	0.00054844	0.00359417
NEXN	0.40079	7.07e-11	1.84e-09
HIVEP2	0.400596	6.52e-05	0.000557019
CPEB4	0.40059	5.18e-05	0.000456183
MEAF6	0.399633	3.99e-05	0.000364091
MGA	0.399473	0.000105436	0.000849211
ETV3	0.398609	0.000574692	0.00372596
DAP3	0.397815	3.53e-06	4.13e-05
MAGOH	0.397211	3.01e-06	3.57e-05
AZIN1	0.396655	2.49e-11	6.83e-10
UPF3B	0.396136	2.01e-06	2.47e-05
PLBD2	0.395631	1.17e-05	0.000122511
ABL1	0.395148	1.43e-07	2.22e-06
EMP1	0.394822	8.47e-12	2.48e-10
SCAP	0.394522	6.98e-06	7.67e-05
DCTN4	0.394425	9.05e-07	1.19e-05
LYAR	0.394221	1.28e-05	0.000132274
ENSG00000283117	0.393668	5.59e-06	6.26e-05
C16orf72	0.392009	4.86e-08	8.17e-07
IL4R	0.39158	0.000274476	0.00196394
ENC1	0.391469	6.76e-07	9.18e-06
AKIRIN2	0.391099	9.38e-09	1.74e-07
TBC1D9	0.390966	5.9e-05	0.000511485
FXYD5	0.389937	0.00015651	0.00120352
CLIP1	0.389809	5.82e-07	8.01e-06
FAT1	0.389661	2.26e-07	3.36e-06
TSC22D2	0.389237	1.64e-08	2.96e-07
ADAMTS1	0.389062	1.29e-11	3.63e-10
TNKS1BP1	0.388376	0.000154588	0.00119191
UTP3	0.388179	3.59e-05	0.000330558
BMI1	0.387435	2.62e-06	3.14e-05
EFL1	0.38734	0.000767361	0.00475488
DDX52	0.386922	5.44e-06	6.11e-05
NAA15	0.385722	1.65e-12	5.35e-11
CBFB	0.385284	3.97e-08	6.73e-07
NAE1	0.384711	9.93e-10	2.14e-08
STAT6	0.384636	1.15e-07	1.81e-06
WDR75	0.384249	7.63e-06	8.33e-05
MRPL39	0.383769	4.71e-05	0.000419774
HDGFL3	0.383106	3.99e-10	9.28e-09
SPNS1	0.383047	2.44e-05	0.000234591
FADS3	0.382053	2.82e-06	3.36e-05
FAM160A2	0.380943	0.000336628	0.00234327
PPAT	0.380721	0.000153019	0.00118118
DPF2	0.380379	7.68e-08	1.25e-06
MRTO4	0.380207	0.000221333	0.00162576
SERTAD2	0.380143	2.48e-05	0.000238625
RIPOR1	0.380131	6.11e-07	8.39e-06
MYO1E	0.378774	7.84e-07	1.05e-05
TSPAN5	0.37851	1.18e-05	0.000122901
PLK2	0.378307	1.18e-15	5.34e-14
NUP54	0.378307	6.53e-07	8.89e-06
UTP18	0.378064	6.16e-05	0.000531392
FASN	0.377976	0.000186427	0.00139701
TPBG	0.377176	8.04e-05	0.000669334
UBASH3B	0.377099	0.000524365	0.00345728
PTPRE	0.377089	3.06e-05	0.000286755
TEX10	0.377028	5.16e-05	0.000455033
CWC27	0.376038	0.000253529	0.00182611
SUPV3L1	0.375382	0.000100284	0.000811419
NKAP	0.375033	0.00144098	0.00815618
NR1D2	0.375017	7.06e-06	7.76e-05
NUP98	0.374782	9.28e-07	1.22e-05
RAP1B	0.374328	5.56e-09	1.07e-07
PSMF1	0.374171	0.000202283	0.00149832
RNF111	0.373555	5.09e-05	0.000450174
BLOC1S2	0.373444	4.07e-05	0.000370145
H1-0	0.372626	2.87e-05	0.000271119
COMMD3	0.372431	1.97e-05	0.000194244
MAPKAPK5	0.372422	5.94e-05	0.000513153
SF3B4	0.372153	8.54e-08	1.37e-06
YTHDF2	0.372139	2.27e-09	4.61e-08
FARSB	0.372053	2.83e-09	5.67e-08
CDH5	0.371877	8.71e-07	1.15e-05
EIF5	0.371668	1.35e-15	6.06e-14
EIF2B4	0.371382	0.00125285	0.00725128
PPP1R3C	0.369088	7.24e-05	0.000609977
FTSJ3	0.368912	5.76e-05	0.000501185
GLUD2	0.36885	8.15e-05	0.000677018
DRG1	0.368764	1.3e-08	2.37e-07
RBM22	0.368619	1.41e-05	0.000144254
UCK2	0.36858	3.08e-05	0.000288105
DDX10	0.368117	0.000100043	0.000809933
MBD2	0.367672	8.21e-12	2.41e-10
KLF6	0.366289	9.66e-10	2.09e-08
KDM4A	0.366018	0.000595848	0.00383885
PPP1R10	0.365714	0.000189249	0.00141515
CPNE2	0.364487	0.000748311	0.00464961
WIPI2	0.36447	0.00033963	0.00235834
CNOT4	0.364275	0.000175565	0.00132618
ZNF330	0.362837	0.000343431	0.00238357
PNO1	0.362801	0.000109105	0.000875259
PHB2	0.362738	3.21e-06	3.79e-05
RPS6KA2	0.362238	0.00117521	0.0068743
HGS	0.362029	6.23e-05	0.000535362
DIP2B	0.361972	0.00051974	0.00343247
RAB23	0.361869	0.000724793	0.00453896
RHOC	0.361842	1.06e-07	1.68e-06
DYNC1LI1	0.361067	2.49e-07	3.67e-06
NCL	0.359928	2.31e-13	8.52e-12
SCAF1	0.359286	1.08e-05	0.000113982
LRRC8C	0.358731	5.04e-06	5.69e-05
MDM2	0.358348	3.48e-06	4.07e-05
SPEN	0.358182	0.00145713	0.00823971
PLIN2	0.358174	8.17e-06	8.87e-05
RLIM	0.358067	1.78e-07	2.71e-06
RIOK2	0.35753	0.000356463	0.00246069
PA2G4	0.357234	7.41e-14	2.83e-12
FJX1	0.357083	1.32e-05	0.000136174
S100A10	0.357052	1.65e-08	2.96e-07
SINHCAF	0.356518	0.00051647	0.0034164
MRPS10	0.35587	0.00012878	0.00101576
UBE3A	0.355618	1.01e-08	1.88e-07
ETF1	0.355581	6.94e-17	3.57e-15
NUFIP2	0.355455	1.6e-05	0.00016132
ANKRD28	0.354822	1.91e-06	2.36e-05
BCKDHA	0.353597	0.00143721	0.00814344
NCOA7	0.353306	0.00136963	0.00781706
PPP5C	0.352173	1.32e-07	2.06e-06
TRMT5	0.352098	0.00175399	0.00966272
LIMS1	0.352012	1.42e-06	1.8e-05
MPHOSPH10	0.351706	0.0012048	0.007027
PPP1R8	0.351621	6.44e-06	7.12e-05
RAD51	0.351307	0.000108878	0.000873935
WIZ	0.350057	5.78e-05	0.000502284
GRB10	0.349813	3.11e-07	4.47e-06
BMS1	0.348297	1.58e-06	1.98e-05
PPP1R15B	0.348034	0.000984572	0.00593663
BMP1	0.346852	1.57e-08	2.84e-07
NKAPD1	0.34591	0.000235801	0.00171595
UBR4	0.345826	7.32e-05	0.000615563
EIF3B	0.345696	1.91e-10	4.65e-09
CWC22	0.345684	0.000712357	0.00447699
MLPH	0.345602	8.31e-05	0.000688159
PLXNA1	0.344703	0.000328487	0.00229566
CSNK1D	0.344606	1.56e-05	0.000158205
KPNA4	0.344482	1.64e-10	4.03e-09
BRI3	0.344019	0.00049422	0.00328928
SF1	0.344001	2.18e-10	5.24e-09
RBM14	0.342905	6.7e-08	1.1e-06
EXOC6B	0.34286	0.000397168	0.00270331
UHRF1BP1L	0.342079	0.000828982	0.0051053
MCM5	0.341966	5.85e-08	9.65e-07
GGA1	0.341137	0.0017899	0.00982216
RPRD2	0.341099	0.000283723	0.00202088
SMG5	0.340827	6.2e-07	8.49e-06
PARL	0.340556	2.83e-07	4.1e-06
LIN54	0.339812	2.01e-05	0.000197592
RBCK1	0.339789	0.000145463	0.00113028
CSTF2T	0.339693	0.00120294	0.00701903
ANKRD13C	0.339677	4.96e-05	0.000440009
ZNF512	0.339327	0.000724285	0.0045378
RAD50	0.338997	1.38e-07	2.15e-06
TUBB3	0.33835	3.88e-08	6.59e-07
MCL1	0.338273	5.14e-09	9.99e-08
PRRC2A	0.338163	1.07e-06	1.39e-05
SLC31A1	0.338051	0.000384082	0.00262819
SLK	0.337284	0.000195265	0.00145551
TRAPPC13	0.336861	0.000293476	0.00208089
FAF2	0.336748	9.01e-05	0.000737648
GPN1	0.336177	0.000828807	0.0051053
INTS4	0.335878	0.00117997	0.00689929
MNAT1	0.335753	0.000318555	0.00223196
ZNF281	0.335219	2.75e-05	0.000260946
NOP53	0.334882	0.000498658	0.00330945
AFAP1	0.333545	0.000538741	0.00354048
ENSG00000036549	0.333227	3.2e-08	5.52e-07
NSMF	0.332857	0.000672365	0.00426173
METTL14	0.332849	0.000812563	0.00501513
RABL3	0.332474	0.00126766	0.00731201
CDK4	0.330643	9.81e-05	0.000794999
DDX20	0.33041	0.000532726	0.00350421
FNTA	0.330277	3.18e-06	3.75e-05
EPHA2	0.329761	5.6e-07	7.73e-06
UPF1	0.329308	4.82e-06	5.47e-05
RIT1	0.329176	0.000649066	0.00413077
SMG7	0.32867	0.000495959	0.00329618
AMMECR1L	0.328616	5.26e-05	0.000462179
FOXJ3	0.328404	1.26e-06	1.62e-05
USP5	0.328222	6.46e-07	8.81e-06
GSPT1	0.328159	4.86e-13	1.72e-11
KDM3A	0.327668	4.25e-06	4.89e-05
BTF3L4	0.327114	1.8e-05	0.000179527
PSMA6	0.327038	3.11e-07	4.47e-06
RNPS1	0.326646	9.09e-05	0.000742633
SERPINB2	0.326396	9.67e-05	0.00078494
BAG6	0.326113	5.48e-09	1.06e-07
GLUD1	0.325701	1.72e-08	3.08e-07
SYT11	0.325574	0.000185049	0.00138742
POTEJ	0.324758	0.00144484	0.00817352
PLAUR	0.324528	8.27e-05	0.000685248
LGALS3BP	0.324259	0.000631671	0.00403463
HNRNPU	0.324159	1.45e-11	4.09e-10
PSMD14	0.323368	3.68e-10	8.62e-09
FAM168B	0.322678	3.97e-05	0.000362271
RBM42	0.321651	2.29e-05	0.000222213
SPRYD3	0.321146	0.000279467	0.00199459
KIF22	0.321073	2.02e-05	0.000197958
ATG3	0.32066	8.52e-06	9.22e-05
GPATCH8	0.320486	0.00019642	0.00146335
RRAGC	0.320463	7.27e-05	0.00061133
ARID1A	0.320107	2.69e-06	3.22e-05
MCM2	0.32004	4.06e-05	0.00036997
OSMR	0.318342	0.000467574	0.00312818
ESRRA	0.318332	0.000126528	0.00099856
CDC5L	0.318284	3.24e-06	3.81e-05
WDR33	0.318088	5.1e-07	7.11e-06
RSRC1	0.317392	0.000561887	0.00366018
JOSD1	0.317358	0.000115182	0.000919308
FAM98B	0.316726	0.00167304	0.00927472
ARID2	0.316161	0.000633678	0.00404562
TTC17	0.315926	0.00056313	0.00366613
DARS1	0.313585	4.18e-08	7.06e-07
PPWD1	0.313198	6.67e-05	0.00056855
PRRC2C	0.312657	9.95e-06	0.000105419
DDX54	0.31249	5.74e-05	0.000499584
UBA2	0.312379	1.23e-09	2.61e-08
NR3C1	0.312268	0.00105091	0.00626417
MICALL1	0.312147	0.000659769	0.00418754
ATAD1	0.310952	1.16e-05	0.000121184
ZNF800	0.310603	0.000284656	0.00202548
MAPKAPK3	0.310517	0.000916582	0.00556939
VARS1	0.310433	1.26e-06	1.62e-05
ARIH1	0.309721	1.13e-05	0.00011823
DDR2	0.309331	9.28e-06	9.98e-05
MYO1D	0.308478	4.69e-05	0.000418972
TOMM20	0.308384	3.76e-07	5.35e-06
TCERG1	0.308097	4e-07	5.64e-06
MTREX	0.308032	7.28e-07	9.8e-06
EMC2	0.308031	1.12e-05	0.000117202
MTAP	0.308025	0.000150046	0.00115951
NDUFV1	0.307852	2.84e-05	0.000268885
CSNK1A1	0.307395	1.14e-12	3.83e-11
EIF4A1	0.306836	2.81e-09	5.63e-08
HSPA4	0.306808	7.54e-11	1.95e-09
TNPO2	0.306807	3.08e-05	0.000288105
ARRDC3	0.305293	0.000226806	0.00165905
BCAS2	0.304676	0.000483944	0.00322545
GKAP1	0.304644	0.00127756	0.00735403
CDV3	0.302984	1.77e-07	2.7e-06
NFKB1	0.302353	0.000244941	0.00177149
NAA20	0.302178	0.00137302	0.00783005
PSAP	0.302052	8.23e-09	1.55e-07
PSMC4	0.302024	1.35e-05	0.000138917
FEM1B	0.301833	1.17e-05	0.000121976
NUP133	0.301721	0.00127135	0.00732429
THOC5	0.301487	0.000320076	0.00224133
GPC1	0.301336	5.12e-06	5.77e-05
HSPD1	0.30113	3.78e-11	1.01e-09
REPS1	0.301101	0.000131194	0.00103249
COG4	0.300987	0.000371866	0.00255576
TNFRSF12A	0.30065	0.000154661	0.00119191
LAMTOR1	0.300623	0.000767986	0.00475665
DKC1	0.299856	2.05e-06	2.52e-05
ARFGAP2	0.299277	0.00176197	0.00969528
EIF3A	0.299223	6.91e-07	9.36e-06
PSMD8	0.297657	5.33e-06	5.99e-05
UBQLN1	0.296944	7.58e-09	1.44e-07
CRIP2	0.296093	4.22e-05	0.000381038
VPS11	0.295721	0.00167853	0.00929784
RNF121	0.295421	0.00179428	0.00984237
NCAPG	0.293705	2.01e-06	2.47e-05
BAZ1A	0.292852	4.89e-08	8.19e-07
COL6A2	0.292748	1.76e-11	4.88e-10
CCT3	0.29207	3.98e-10	9.28e-09
RLF	0.291357	0.00169153	0.00935515
SDCBP	0.291087	1.83e-05	0.000181137
CLIP2	0.290771	0.000719609	0.00451251
PHB	0.290162	1e-05	0.000106089
MARCHF7	0.290101	8.53e-05	0.000703854
RIPK2	0.289977	0.000756167	0.00469583
DAZAP1	0.289923	2.24e-05	0.000217475
CDK8	0.289762	0.000916101	0.00556887
GSTO1	0.289349	0.000443278	0.00297551
NUP160	0.289267	0.000715138	0.00449047
TUBB2A	0.288826	2.58e-05	0.00024691
EIF4E2	0.288583	1.77e-05	0.000177
ATIC	0.288554	0.000551626	0.00360834
RAI14	0.287858	2.12e-07	3.17e-06
PARD3	0.287696	0.000734168	0.00458015
CDKN1A	0.287094	2.03e-06	2.49e-05
LARP4	0.285681	0.00139667	0.00794241
CETN3	0.284909	0.000864922	0.00528739
COL5A3	0.284825	8.96e-05	0.000734045
TIE1	0.28425	7.26e-07	9.78e-06
ATP13A1	0.283543	0.00142287	0.00807188
FBXO38	0.28078	0.00151067	0.00847788
VAT1	0.280773	6.07e-05	0.000524024
CSPG4	0.279756	0.000984597	0.00593663
TLNRD1	0.279195	0.00119011	0.00694994
DDX39B	0.278809	2.11e-09	4.31e-08
RNF40	0.278645	0.00116629	0.00683062
PRPF40A	0.278359	4.89e-08	8.2e-07
EMC3	0.278321	0.00021667	0.00159817
USP15	0.277808	5.66e-08	9.38e-07
TMBIM1	0.276853	0.00179534	0.00984434
RELA	0.27675	9.3e-05	0.000756864
POTEI	0.27641	0.000184899	0.00138704
BRD2	0.27616	3.28e-06	3.86e-05
MAPK6	0.276039	1.06e-06	1.38e-05
AAMP	0.276027	2.18e-05	0.00021223
GSK3B	0.275443	0.000121917	0.000967581
CHD2	0.275327	0.0010161	0.00608754
FBL	0.275147	3.92e-05	0.00035865
ETV1	0.274815	0.000709033	0.00446207
BGN	0.274103	0.000295339	0.00209305
SHKBP1	0.274029	0.00110276	0.00652084
ANKHD1	0.273189	0.000252984	0.00182312
NFE2L2	0.273174	7.49e-06	8.18e-05
ERBIN	0.272283	0.000292038	0.00207174
DBN1	0.272217	1.96e-07	2.96e-06
CSNK2A1	0.27217	2.71e-06	3.24e-05
GTF2H1	0.271972	0.000176937	0.00133512
GMPS	0.271591	2.36e-07	3.48e-06
SF3A3	0.271293	9.52e-06	0.000102038
PSMD12	0.270082	2.88e-06	3.43e-05
TNPO3	0.267925	5.64e-06	6.3e-05
NUP205	0.267916	0.000147055	0.00114076
USP8	0.267723	0.000106266	0.000854916
DDX50	0.266889	0.000537019	0.00353081
FBXO28	0.266464	0.00106253	0.00631741
KCMF1	0.265505	1.54e-05	0.000156572
NUP155	0.264978	0.00074361	0.00462803
SLC30A1	0.264662	0.00121906	0.00708965
RBM27	0.264294	0.00147723	0.00833003
EIF5AL1	0.263381	3.92e-05	0.00035865
ABCF1	0.263221	2.93e-05	0.000276241
LRPPRC	0.262902	3.74e-05	0.000344122
SMARCD1	0.262234	0.00129069	0.00741753
AASDHPPT	0.26081	6.34e-05	0.000544303
MAP4K4	0.260725	3.21e-06	3.79e-05
SRP68	0.260692	0.00130854	0.00750469
CKAP5	0.260478	6.85e-05	0.000581299
PTBP1	0.259508	1.55e-05	0.000157434
HNRNPF	0.258494	8.45e-08	1.36e-06
SYNCRIP	0.258429	6.44e-10	1.43e-08
TAOK3	0.258328	0.00125937	0.00727763
UBAP2L	0.257557	3.47e-05	0.000320261
CHTOP	0.256963	0.0006818	0.00431378
CCNA2	0.256817	4.92e-05	0.000437444
LEO1	0.256677	0.00102102	0.0061118
EIF2B5	0.255926	0.0014412	0.00815618
GNL3	0.255605	0.000765942	0.00474817
CHD1	0.254457	0.000151197	0.00116776
PPP2CA	0.253342	3.46e-06	4.06e-05
RFC3	0.253079	0.000180519	0.00135634
TUFM	0.252022	8.99e-05	0.00073658
TENT2	0.251987	0.00164147	0.00912482
AGFG1	0.251426	6.37e-05	0.000545649
BTG1	0.251235	8.09e-05	0.000672912
ZFAND3	0.250937	0.000855798	0.00524525
SH3KBP1	0.249833	0.00136127	0.00777776
CYC1	0.249506	0.000853899	0.00523816
EIF2S1	0.249309	8.47e-07	1.12e-05
CPEB2	0.249062	0.00106315	0.0063184
TKT	0.248256	2.92e-06	3.48e-05
CNOT9	0.247972	0.00105887	0.00630095
SF3B3	0.246841	6.85e-05	0.000581299
SMU1	0.246084	0.000560642	0.00365376
NUDC	0.245912	0.000375112	0.00257306
VIM	0.245349	4.66e-06	5.3e-05
PAIP1	0.245241	0.000215162	0.00158788
FYN	0.245068	0.000274886	0.00196489
LOXL2	0.24451	7.4e-06	8.11e-05
ARHGAP23	0.244387	0.000147814	0.00114603
CITED2	0.244032	3.17e-05	0.000295835
STOML2	0.243458	0.000899494	0.00547736
CPSF3	0.242256	0.000735327	0.00458458
VASP	0.242213	9.05e-05	0.000740339
COL4A2	0.242125	6.74e-06	7.43e-05
VPS26A	0.241786	0.000299712	0.00211659
SART1	0.241668	0.000878723	0.00536477
COL5A1	0.240938	0.000462827	0.00309788
PPP1R12A	0.239681	2.28e-05	0.000221264
NMT1	0.238726	0.000221241	0.00162576
HMGB2	0.238149	1.99e-05	0.000195667
TOMM40	0.238135	0.000988815	0.00595442
EZH2	0.237721	0.00170344	0.00941732
TAF9	0.236885	0.000457491	0.00306363
ABLIM3	0.234845	0.00138619	0.0078956
MDH2	0.234824	0.000375826	0.0025767
GLRX3	0.233985	0.00033709	0.00234533
TUBA1B	0.233436	7.74e-06	8.43e-05
GFM1	0.231861	0.00147351	0.00832235
SUPT6H	0.230375	0.000527629	0.00347555
RALY	0.230017	0.00113187	0.00667062
CDH11	0.230006	1.82e-05	0.000180394
HLA-A	0.228754	1.23e-05	0.000127584
PTPN12	0.227003	0.000129051	0.00101733
PITPNA	0.226449	0.000786537	0.00485875
ANP32B	0.22603	1.26e-05	0.0001303
DLST	0.225266	0.000531457	0.0034975
RCN1	0.224991	2.88e-05	0.000271589
ILF3	0.224769	0.000241852	0.00175364
CHPF	0.224656	0.0017328	0.00956088
TIMM23	0.224002	0.00174363	0.00961312
CCT2	0.223994	2.67e-07	3.91e-06
ANXA1	0.223304	1.17e-06	1.51e-05
PSMD4	0.220572	0.000455055	0.00304876
HSPA5	0.220045	2.5e-08	4.38e-07
LUC7L2	0.219036	0.0011152	0.00658615
ZC3H15	0.218523	4.26e-05	0.000384056
ACTN4	0.218119	1.49e-05	0.000151873
FMNL3	0.217732	0.000381542	0.00261208
GPI	0.217641	6.55e-05	0.000558742
CCAR1	0.216921	4.63e-06	5.27e-05
MVP	0.216641	0.000739914	0.00460707
SUPT5H	0.215491	0.000695311	0.0043855
SET	0.214661	8.37e-06	9.06e-05
AK2	0.214442	0.000564118	0.00366625
TPM4	0.214111	3.96e-07	5.61e-06
PAICS	0.212906	2.67e-05	0.000254524
U2AF2	0.212232	0.000622013	0.00398558
NACA	0.212019	0.000498036	0.00330728
DCBLD2	0.211503	0.000219209	0.00161352
PTP4A2	0.209503	1.78e-05	0.000177472
CCT6A	0.208783	5.59e-06	6.26e-05
ARPC1B	0.207734	0.000940389	0.00569687
CPSF2	0.207277	0.000729736	0.00456384
HPRT1	0.203008	0.000387449	0.0026461
SRSF7	0.202306	0.000937312	0.00568311
VDAC2	0.201169	0.000657811	0.00417699
FUBP1	0.200551	8.16e-05	0.000677918
YWHAG	0.197402	9.86e-06	0.000104628
MSN	0.196069	0.00139861	0.00795026
RBMX	0.195711	0.0001681	0.00127664
UBE2Z	0.195064	0.00115369	0.00677089
ENO1	0.194398	0.000113065	0.000904454
EIF4G2	0.193339	3.28e-06	3.86e-05
CCT7	0.193284	0.000148982	0.00115318
CCT4	0.192221	0.000155953	0.00119989
EIF2S3	0.192123	0.000122069	0.000968195
GGNBP2	0.190704	0.000628726	0.00401946
ACTR3	0.189821	3.58e-06	4.18e-05
ABCE1	0.188747	0.00171517	0.00947105
PABPC4	0.187373	0.00031858	0.00223196
EIF5B	0.186221	0.00040907	0.00277228
TOMM70	0.185214	0.000348175	0.00241411
BUB3	0.184911	0.000480146	0.00320317
CDK17	0.184569	0.000269629	0.00193122
MCM6	0.183596	0.00014435	0.00112287
PSME3	0.183061	0.000904613	0.00550616
PAFAH1B1	0.182742	0.000550952	0.0036056
RPL4	0.181702	9.16e-05	0.000746804
EPRS1	0.181129	0.00163097	0.0090736
CCT8	0.18092	0.000265586	0.00190452
HLA-B	0.180638	0.0013718	0.00782625
ATP5F1B	0.180565	0.000227357	0.00166136
FXR1	0.17892	0.000174225	0.00131747
ACTG1	0.178198	3.41e-05	0.000316019
TFPI	0.174415	0.00115069	0.00676008
HMGN2	0.171369	0.000938732	0.00568927
HNRNPL	0.17094	0.000653281	0.00415384
MAT2A	0.168955	0.00159356	0.00888649
SF3B2	0.16653	0.00129027	0.00741753
YBX1	0.166447	0.000202938	0.00150159
EIF4A2	0.162543	0.000266437	0.00190933
ANXA5	0.155654	0.00147611	0.00833003
HNRNPAB	0.154177	0.00133795	0.0076548
DDX1	0.147623	0.0016912	0.00935515
CAPN2	0.146437	0.00104718	0.00624456
EEF1A1	0.142198	0.000552629	0.00361323
SSR3	-0.148408	0.00161569	0.00899925
CORO1C	-0.160677	0.000692139	0.0043694
MORF4L2	-0.169519	0.000631106	0.00403284
RNF10	-0.170573	0.00123174	0.00715159
PAPOLA	-0.170729	0.000110441	0.000884472
COPB1	-0.171333	0.00102191	0.00611452
HSP90AA1	-0.17495	3.94e-05	0.000360041
MBNL1	-0.177104	8.95e-05	0.000734045
RAB1A	-0.179405	8.4e-05	0.000693254
PNISR	-0.181832	0.000539924	0.00354494
COL1A1	-0.183379	0.000959408	0.00579963
IARS2	-0.183578	0.00174245	0.0096104
DYNC1I2	-0.185621	0.000597574	0.00384821
DSTN	-0.18736	0.000421782	0.00284885
PAM	-0.188616	5.9e-05	0.000511485
CLTC	-0.193862	0.000262448	0.00188649
CD164	-0.19507	0.0013815	0.00787205
HSPH1	-0.195412	0.000990809	0.00596388
ITGB1	-0.197971	0.000158298	0.00121265
ZMYND11	-0.199995	0.000254773	0.00183413
PPP1CC	-0.200591	5.72e-05	0.00049847
ARF4	-0.201948	6.89e-05	0.00058328
STAU1	-0.202451	0.00150903	0.0084721
ATN1	-0.20418	0.00149578	0.00841781
HDLBP	-0.20428	1.04e-05	0.000110194
CDH2	-0.207049	6.06e-05	0.000523349
HNRNPDL	-0.207585	1.45e-06	1.83e-05
ATP2B1	-0.208456	5.07e-05	0.000448684
PNN	-0.208998	0.000256686	0.00184696
MORF4L1	-0.209917	1.82e-05	0.000180889
NTN4	-0.212166	4.13e-05	0.00037474
NRBP1	-0.212361	0.000190918	0.00142574
OPTN	-0.214532	0.00167637	0.00928952
PPIA	-0.214757	0.000414096	0.002805
SORBS2	-0.215981	0.000136796	0.00107061
MT-ND2	-0.216531	0.000330034	0.0023042
SERF2	-0.216639	0.000823894	0.0050784
ZNF207	-0.217306	8.31e-06	9.01e-05
APP	-0.21782	7.07e-06	7.76e-05
SUCLG2	-0.218001	0.000726225	0.00454592
MSL1	-0.218235	0.000423344	0.00285666
ACADVL	-0.221762	7.26e-05	0.000611313
THBS1	-0.221884	0.000418936	0.00283505
RHOT1	-0.222444	0.00155566	0.00870615
UBE2Q1	-0.222893	0.000124047	0.000981176
ARPC5	-0.223454	2.1e-05	0.000205694
PGRMC2	-0.224609	0.000307046	0.00216189
NCBP1	-0.225079	0.00174848	0.00963613
NRDC	-0.225127	0.000962232	0.00581421
DNAJC10	-0.225212	0.000236823	0.00172249
TCF12	-0.225896	0.000298722	0.00211125
HNRNPA2B1	-0.226933	2.17e-07	3.24e-06
TSPAN3	-0.227352	0.000554656	0.00362022
MAP4K5	-0.227909	0.00151589	0.00850381
ITFG1	-0.229172	0.000956887	0.00578687
MACF1	-0.22942	0.00148467	0.00836828
GORASP2	-0.229654	0.000320386	0.00224238
COTL1	-0.230039	0.000175293	0.00132485
CCNI	-0.230195	0.000159327	0.0012192
SEC61A1	-0.232728	4.54e-05	0.000407036
LAPTM4A	-0.232811	1.01e-05	0.000106786
LTBP1	-0.232991	0.000712897	0.00447839
PCNP	-0.233338	1.25e-05	0.000129509
DAB2	-0.234758	0.00043836	0.00294811
MEF2C	-0.235486	0.000110414	0.000884472
FKBP8	-0.235549	0.000544755	0.00357168
BNIP3	-0.235944	0.000549689	0.00360068
SRSF2	-0.237055	1e-05	0.000106089
SLC44A2	-0.23708	0.00100773	0.00604509
TTC37	-0.237344	0.00126314	0.00729488
APLP2	-0.238169	5.08e-05	0.000448733
DEGS1	-0.240068	0.00125946	0.00727763
PKP4	-0.241034	0.000762828	0.00473115
GNAS	-0.241432	5.65e-07	7.78e-06
YIPF5	-0.242041	0.00105799	0.00629835
CKAP4	-0.24213	2.1e-05	0.000205694
ERF	-0.242271	0.00107132	0.00635892
APBB2	-0.242869	0.000642718	0.00409776
SEPTIN2	-0.243427	8.58e-06	9.27e-05
SELENOF	-0.244803	0.00140543	0.00797938
PDCD4	-0.246985	0.000667722	0.00423421
CLK1	-0.24743	0.000177685	0.00133933
PNRC2	-0.247592	0.00136436	0.0077901
ARCN1	-0.247699	4.28e-06	4.91e-05
BMPR2	-0.248259	0.00147694	0.00833003
EXOC5	-0.24918	0.000988618	0.00595442
RPS6KB1	-0.249436	0.000499781	0.00331378
MT-CO1	-0.250715	1.49e-05	0.000151862
SLC38A2	-0.251102	1.83e-05	0.000181149
ABHD12	-0.251654	0.00108398	0.00642474
TMSB4X	-0.252801	9.69e-06	0.000103262
RAB2A	-0.253307	4.13e-06	4.77e-05
EGLN1	-0.253633	0.00121141	0.00705681
PC	-0.254394	0.00139019	0.00791195
ARPC3	-0.2565	0.000195082	0.00145491
ERGIC1	-0.257144	0.000246792	0.00178305
CCDC88A	-0.257283	0.000310054	0.00218198
SMS	-0.258887	3.43e-06	4.02e-05
LAMA4	-0.258913	8.02e-07	1.07e-05
YIPF3	-0.259823	0.000681568	0.00431378
TMED9	-0.260864	3.38e-05	0.000313313
ADAM9	-0.261387	6.88e-07	9.31e-06
RAB5C	-0.263236	1.32e-06	1.68e-05
RAB11A	-0.264151	9.33e-08	1.49e-06
PSME1	-0.264235	3.17e-05	0.000295835
NR2F2	-0.264481	9.8e-07	1.28e-05
MFSD14A	-0.264844	5.93e-05	0.000513008
CAV2	-0.265062	2.41e-05	0.000231837
IL6ST	-0.265219	0.000372635	0.0025598
MT-ND1	-0.265306	2.75e-05	0.00026036
SEPTIN11	-0.265731	7.95e-07	1.06e-05
ANLN	-0.267372	3.93e-05	0.00035921
SRSF4	-0.26761	5.16e-06	5.8e-05
CRTAP	-0.267953	0.000583277	0.00377338
CEMIP2	-0.268184	0.000696617	0.00438981
UBE2V1	-0.268289	6.66e-05	0.00056785
FNDC3B	-0.268318	2.88e-05	0.000271589
TEAD1	-0.268999	0.00126855	0.00731412
EIF4G3	-0.269273	7.94e-06	8.64e-05
CHD9	-0.269736	0.000733363	0.00457841
SRM	-0.269783	6.89e-05	0.000583595
BRK1	-0.270928	0.00175816	0.00967989
MON2	-0.271757	0.000934666	0.0056695
EI24	-0.273294	0.000917558	0.00557292
ATP8B1	-0.27457	0.00023176	0.0016909
MAP1A	-0.275576	0.0010604	0.00630739
HIPK1	-0.27609	0.0012014	0.00701295
TBC1D1	-0.276137	0.000626825	0.00400912
KIF20B	-0.27614	0.000897245	0.00546603
LAPTM4B	-0.277927	0.00122877	0.00713728
RHBDF1	-0.278253	0.00113882	0.00670313
CMPK1	-0.278284	1.25e-05	0.000129527
YKT6	-0.278309	0.000360121	0.00248352
SSR2	-0.278421	0.000399285	0.00271641
COL15A1	-0.278572	3.98e-07	5.63e-06
SEPTIN10	-0.278673	0.000862003	0.00527411
DDAH1	-0.278699	1.54e-06	1.94e-05
NRP1	-0.278984	6.1e-06	6.79e-05
ITGA6	-0.279056	0.00124567	0.00722316
CTTN	-0.27913	3.44e-05	0.000318203
DYSF	-0.281049	0.000518973	0.00342975
ESD	-0.283528	0.000600259	0.00386021
SMC1A	-0.283934	0.0012562	0.00726669
LTBP3	-0.284089	7.28e-05	0.000611916
C5orf24	-0.284341	0.000565037	0.00367053
ARPC1A	-0.28447	9.02e-07	1.19e-05
TBK1	-0.284477	7.93e-05	0.000660181
ITGA7	-0.285392	0.000922215	0.0055988
KDELR1	-0.285945	7.59e-05	0.000635141
TMEM50A	-0.286229	0.000488501	0.00325275
NEDD8	-0.286552	8.78e-05	0.000721129
RNFT1	-0.286568	0.000831595	0.00511916
MYDGF	-0.287344	0.000297004	0.00210168
SH2B3	-0.287651	0.000617168	0.00395812
XRCC6	-0.287749	6.22e-05	0.00053511
SEC24C	-0.288726	1.74e-05	0.000174381
RAF1	-0.288967	9.25e-05	0.000753935
USP34	-0.288996	1.65e-05	0.000165375
CNOT1	-0.28924	2.7e-05	0.000256877
PIK3CA	-0.289283	0.000217666	0.00160468
ATF2	-0.289559	1.39e-05	0.000142753
ITGA1	-0.29006	0.00149413	0.00841188
ZBTB18	-0.290744	0.000363288	0.00250168
CPNE3	-0.291328	0.00078065	0.00482662
CCDC50	-0.291397	1.97e-06	2.43e-05
IDH2	-0.29357	5.6e-05	0.000489751
IRAK4	-0.293725	0.000608153	0.00390386
SMIM14	-0.294429	0.0016449	0.00913602
SDF2	-0.295139	0.00126556	0.00730584
CRIM1	-0.295529	3.72e-09	7.35e-08
IREB2	-0.295827	0.000240002	0.00174292
RANGAP1	-0.295919	0.000225191	0.00164895
HMGCR	-0.296312	0.000139761	0.0010932
ACVRL1	-0.296889	1e-06	1.31e-05
XRCC5	-0.297212	1.62e-06	2.03e-05
TMED3	-0.298633	0.000847195	0.00520156
MARCKSL1	-0.299222	1.61e-05	0.000162378
CALU	-0.299567	4.88e-12	1.49e-10
UNC13B	-0.300322	0.000145217	0.001129
TRAM1	-0.300607	1.76e-08	3.15e-07
SUMO1	-0.301315	1.57e-06	1.97e-05
MAT2B	-0.301384	0.000440004	0.00295776
LZTS2	-0.301836	0.00131029	0.00750877
RASAL2	-0.302258	0.000200716	0.00149063
TMED2	-0.302938	5.97e-08	9.84e-07
RER1	-0.303437	0.00100145	0.00602228
JUP	-0.303492	0.000368969	0.00253832
SLC16A3	-0.304118	1.61e-05	0.0001622
FBXO3	-0.304159	6.83e-05	0.000580674
PTTG1IP	-0.304425	3.25e-05	0.000302423
CD59	-0.304672	1.02e-11	2.92e-10
NTAN1	-0.304994	0.000402253	0.00273396
PPIB	-0.306933	0.00043744	0.00294333
RPS27L	-0.307078	1.49e-05	0.00015158
RDX	-0.307188	8.29e-07	1.1e-05
PDIA3	-0.307203	6.09e-12	1.83e-10
PRPF4B	-0.30745	2.6e-06	3.13e-05
BLCAP	-0.307681	0.00100034	0.00601869
SPATS2L	-0.308477	2.87e-06	3.42e-05
TGOLN2	-0.308566	0.000197486	0.00146974
SMARCC2	-0.308915	0.000832232	0.00512084
RPN1	-0.308982	4.36e-07	6.12e-06
OSBPL8	-0.309344	4.11e-05	0.00037281
RNF141	-0.310489	0.0010069	0.00604268
ERLEC1	-0.310785	1.32e-07	2.06e-06
ZFAND6	-0.311771	3.57e-05	0.000329586
RNF130	-0.311998	4.48e-06	5.12e-05
MTCH1	-0.312177	9.53e-10	2.07e-08
TMEM47	-0.312483	4.43e-10	1.02e-08
MAP3K11	-0.312497	9.63e-06	0.00010269
S100A6	-0.312734	8.32e-05	0.000688301
WWTR1	-0.312928	9.75e-06	0.000103716
G3BP2	-0.313538	1.98e-07	2.99e-06
MBD3	-0.314052	0.00118231	0.00690726
COL1A2	-0.314463	2.03e-09	4.15e-08
LACTB	-0.314648	0.00165897	0.00920393
QARS1	-0.314739	0.000105719	0.000851001
DDX17	-0.315444	1.84e-05	0.000182135
MBOAT7	-0.315833	1.51e-05	0.000153461
STARD7	-0.315904	0.000392903	0.00267687
SYDE1	-0.316089	0.00109374	0.00647357
MAN2A1	-0.316404	0.000554726	0.00362022
P4HA1	-0.316987	2.28e-09	4.63e-08
PIM3	-0.31813	0.000264229	0.00189833
TPGS2	-0.318428	0.00100179	0.00602228
NT5DC2	-0.318957	1.2e-05	0.00012521
MAGT1	-0.3197	8.56e-07	1.13e-05
WSB2	-0.320787	1.42e-05	0.000145343
ERCC1	-0.3211	9.38e-05	0.000763111
ZIC2	-0.321721	0.00013643	0.00106952
BAX	-0.321809	1.97e-05	0.000193932
ALKBH5	-0.321906	0.00137881	0.0078599
AHCY	-0.322778	2.8e-07	4.07e-06
STYX	-0.32281	0.00030617	0.0021568
PSIP1	-0.322849	1.6e-09	3.32e-08
MT-ND4	-0.322886	3.54e-08	6.07e-07
SURF4	-0.32357	2.85e-08	4.96e-07
TMF1	-0.323742	0.000503122	0.00333436
SLC39A1	-0.324014	0.00153257	0.00858714
ZDHHC3	-0.324033	0.000180212	0.00135549
ZHX1	-0.324656	0.000122131	0.000968195
SNX3	-0.325402	1.36e-07	2.12e-06
MCFD2	-0.326206	1.79e-08	3.19e-07
APH1A	-0.32628	2.69e-08	4.69e-07
OAZ2	-0.32667	4.81e-07	6.71e-06
NIPAL3	-0.326959	0.00053035	0.00349184
OAT	-0.327174	1.5e-05	0.00015205
TAF13	-0.327211	0.00101738	0.00609264
ARMCX3	-0.32765	6.38e-05	0.000545649
SPTSSA	-0.327657	0.000377049	0.00258383
NOTCH3	-0.328749	8.9e-08	1.42e-06
AJUBA	-0.328848	0.000148392	0.00114988
KDELR2	-0.328864	2.46e-10	5.88e-09
CHPF2	-0.329051	0.00117322	0.00686554
MPRIP	-0.329095	5.08e-08	8.48e-07
DCAF6	-0.32975	1.42e-07	2.2e-06
NAP1L4	-0.329829	0.000119547	0.000950382
LENG8	-0.330058	0.000495734	0.00329618
GOLGB1	-0.330108	0.00120784	0.00704184
CBX5	-0.330767	2.83e-06	3.37e-05
PDIA5	-0.331023	0.00150185	0.00843848
TMX1	-0.331466	5.56e-05	0.000486258
PRSS23	-0.331907	1.63e-10	4.02e-09
PRKAR1A	-0.33191	3.51e-07	5e-06
LMF2	-0.332697	0.000587448	0.00379513
MRFAP1	-0.332717	4.36e-09	8.55e-08
TRAK1	-0.332854	0.000712033	0.00447695
TM9SF1	-0.33297	0.000553406	0.00361619
ATXN10	-0.333128	0.00142494	0.00808038
MT-ATP6	-0.333226	3.15e-07	4.52e-06
EHD4	-0.333327	0.000453537	0.00304004
SPOCD1	-0.334977	0.000673261	0.0042655
TNRC6A	-0.335215	2.4e-07	3.54e-06
PRPF39	-0.335377	8.2e-05	0.000679732
ARGLU1	-0.335384	3.03e-09	6.06e-08
MRTFB	-0.335571	0.00103479	0.00618587
P4HA2	-0.336072	1.48e-10	3.68e-09
VMP1	-0.336127	3.58e-07	5.1e-06
SEC24D	-0.336649	4.07e-05	0.000370149
BLOC1S6	-0.336859	0.000689612	0.00435735
PRDX3	-0.336918	1.09e-05	0.00011485
WWP1	-0.337062	4.95e-05	0.000439774
KDR	-0.337227	1.9e-05	0.000187865
SEC13	-0.33724	1.35e-05	0.000138917
HECTD3	-0.337255	0.00178657	0.0098115
GALNT7	-0.337476	0.000374439	0.00256969
HACD3	-0.338311	0.000132149	0.00103911
ANKH	-0.338369	0.00132424	0.00758558
NNT	-0.338962	7.68e-05	0.000641247
SOCS5	-0.339754	0.000123473	0.000977181
CUL4B	-0.340076	1.81e-05	0.00018003
ARHGEF7	-0.340406	7.21e-05	0.000607872
EPS15	-0.340631	3.59e-06	4.19e-05
RNF19A	-0.340904	4.15e-06	4.78e-05
CBX1	-0.342028	2.01e-06	2.47e-05
F2R	-0.342337	0.00105505	0.00628354
RGS3	-0.343976	6.17e-05	0.000531595
UBP1	-0.344303	2.28e-05	0.000220995
DENND4A	-0.34452	1.49e-06	1.88e-05
PCGF5	-0.345889	0.000748396	0.00464961
RFX7	-0.346916	7.26e-05	0.000611313
LSG1	-0.346988	0.000519872	0.00343247
TMEM9B	-0.348567	9.67e-05	0.00078494
CDKN1B	-0.348833	0.000358326	0.00247235
CTDSP2	-0.348876	1.5e-07	2.3e-06
SEC24A	-0.349014	3.84e-05	0.000352453
CAVIN1	-0.350992	2.69e-14	1.06e-12
LPCAT4	-0.352334	0.0001918	0.0014312
RALB	-0.35258	0.0004156	0.00281383
PHTF2	-0.352644	0.000310803	0.00218616
ARL1	-0.35287	6.87e-06	7.57e-05
SUCLA2	-0.353269	1.16e-05	0.000120991
ROBO4	-0.353414	0.000132593	0.00104157
CNOT6L	-0.353524	3.21e-05	0.000299369
KLHL20	-0.353833	0.0016641	0.00922877
SERPINB6	-0.354013	0.000157083	0.00120662
LMNB2	-0.354017	0.000332404	0.00231845
MT-CYB	-0.354104	2.58e-07	3.79e-06
TPST2	-0.354142	5.47e-05	0.000478555
RIN2	-0.354297	0.0014756	0.00833003
TAGLN	-0.354385	1.11e-11	3.19e-10
TPM1	-0.354543	7.14e-16	3.28e-14
AKT2	-0.355547	0.000655955	0.00416897
RHOG	-0.355949	1.75e-05	0.000175048
LAPTM5	-0.355951	2.49e-05	0.000238698
SLC44A1	-0.357488	1.06e-07	1.68e-06
OSTF1	-0.357894	1.76e-07	2.69e-06
DOCK6	-0.358394	0.000656359	0.00416965
CCN2	-0.358612	8.95e-15	3.68e-13
PPP4R1	-0.358654	9.95e-05	0.00080595
FURIN	-0.358729	2.18e-08	3.82e-07
IPO9	-0.359277	0.0005598	0.00365046
BAZ2B	-0.359814	1.28e-06	1.63e-05
GLCE	-0.359874	0.000651085	0.00414175
KIF1C	-0.359975	7.95e-08	1.29e-06
TUSC3	-0.360081	2.39e-05	0.000230645
RNF38	-0.36029	9.54e-06	0.000102062
TIMP3	-0.360337	7.78e-06	8.47e-05
ZBTB1	-0.360866	0.000407164	0.00276202
NUCB2	-0.360994	3.29e-05	0.000305678
KIAA0355	-0.361559	3.28e-05	0.000304925
TRAPPC3	-0.361637	0.000149584	0.0011572
TMOD3	-0.361827	0.00104029	0.00620871
JKAMP	-0.362847	0.000332287	0.00231845
PAPSS1	-0.363136	4.85e-10	1.11e-08
RB1	-0.363539	0.000125746	0.000993558
WBP1L	-0.36411	3.72e-05	0.000341978
FBXO33	-0.364136	3.92e-05	0.00035865
CYBRD1	-0.364639	1.92e-07	2.91e-06
ATP2C1	-0.364987	1.08e-10	2.72e-09
REEP3	-0.365172	2.13e-05	0.000207808
AP5M1	-0.365251	0.00176956	0.00973329
MGLL	-0.365724	1.68e-08	3.01e-07
PMEPA1	-0.366476	0.00105228	0.00626968
CALM3	-0.366607	4.05e-08	6.85e-07
PHLDB1	-0.367608	2.15e-05	0.000209418
MT-ND3	-0.367834	6.34e-06	7.02e-05
PLCB1	-0.368124	0.00168557	0.00933089
CUL7	-0.368637	0.000264795	0.00190142
STK3	-0.368764	0.000170269	0.00129154
HDAC7	-0.368872	4.43e-06	5.07e-05
GABARAPL2	-0.369153	2.21e-06	2.69e-05
ERGIC2	-0.369387	8.22e-07	1.09e-05
SLC38A10	-0.369798	0.000337283	0.00234552
PTMS	-0.370109	1.91e-07	2.89e-06
IRF2	-0.370365	0.00143249	0.00811996
OST4	-0.37054	0.000392568	0.00267588
ARF3	-0.370552	5.3e-07	7.36e-06
SCRN1	-0.371293	1.25e-06	1.6e-05
PON2	-0.371344	2.65e-07	3.89e-06
WLS	-0.371468	5.91e-10	1.33e-08
MT-ND5	-0.371767	1.06e-09	2.27e-08
CASD1	-0.371871	0.00158454	0.00884668
PALLD	-0.372579	5.93e-07	8.15e-06
SPARC	-0.372611	8.03e-16	3.65e-14
CD46	-0.372659	4.68e-05	0.000417997
PDIA6	-0.372803	3.16e-10	7.47e-09
ZFYVE16	-0.373273	0.00029141	0.00206897
PIK3C2A	-0.374618	0.000352906	0.00244211
MYL9	-0.374703	7.36e-08	1.2e-06
IER3IP1	-0.375359	0.000579701	0.00375541
ARID5B	-0.375808	4.31e-14	1.68e-12
UGGT1	-0.376195	0.000201683	0.0014954
SRSF5	-0.376416	1.08e-09	2.32e-08
ANKRD1	-0.376963	9.06e-11	2.3e-09
EIF2AK1	-0.377123	0.000403792	0.00274178
OBSL1	-0.378637	0.000170567	0.00129189
MYO1B	-0.378688	8.36e-15	3.45e-13
COPB2	-0.379162	2.12e-14	8.44e-13
RSU1	-0.379229	6.03e-06	6.71e-05
RUSC2	-0.379318	2.43e-08	4.25e-07
MT-CO3	-0.379766	0.00148623	0.00837071
DAG1	-0.379813	9.22e-07	1.21e-05
PTK2	-0.382045	4.62e-08	7.78e-07
SPTAN1	-0.382201	2.32e-11	6.4e-10
SYNJ2	-0.382513	0.000912754	0.00555092
TOP2B	-0.382623	1.07e-10	2.7e-09
SLC39A10	-0.38285	1.64e-06	2.05e-05
PJA2	-0.3829	8.54e-09	1.6e-07
ZBTB4	-0.38324	0.00109027	0.00645783
FAM214B	-0.383757	0.000391414	0.0026693
SH3BP5L	-0.384148	0.000480471	0.00320382
TSPAN6	-0.384429	0.000136607	0.00106972
IGFBP4	-0.384569	2.93e-16	1.42e-14
ARHGEF12	-0.38486	2.45e-05	0.000235489
NID2	-0.384961	4.02e-06	4.65e-05
MINK1	-0.385815	4.82e-09	9.41e-08
CAMK2G	-0.386053	6.35e-05	0.000544498
CTIF	-0.386143	0.000563585	0.00366613
SRP14	-0.386426	8e-06	8.69e-05
C5orf15	-0.386819	0.000226092	0.00165468
FUT8	-0.38722	0.00074624	0.00464236
PLEKHG2	-0.387812	0.000237538	0.0017268
FBXW5	-0.387837	0.000159815	0.00122228
PIP5K1C	-0.388505	0.000361245	0.00248883
NDUFA4	-0.388582	0.00152114	0.00852989
TMX3	-0.388955	2.14e-07	3.2e-06
MARVELD1	-0.389176	0.000190968	0.00142574
GNB4	-0.389332	4.98e-06	5.63e-05
PRCP	-0.389488	0.000479951	0.00320317
FSTL1	-0.390433	1.81e-18	1.05e-16
SNX25	-0.390783	0.000407899	0.00276567
EPHB4	-0.391015	7.75e-07	1.04e-05
PDLIM5	-0.391271	5.1e-09	9.93e-08
IFT80	-0.391511	5.13e-05	0.000452777
FGFR1OP2	-0.391762	0.000160813	0.00122724
GPR180	-0.392072	0.00158323	0.00884287
MEG3	-0.392255	0.000234058	0.0017059
MAGED2	-0.392333	2.14e-10	5.17e-09
CDH13	-0.392435	2.22e-12	7.12e-11
ATXN7L3	-0.393183	1.57e-08	2.84e-07
RCN2	-0.394035	2.26e-07	3.36e-06
MBTPS1	-0.394442	7.12e-06	7.81e-05
ELF2	-0.395492	2.41e-07	3.55e-06
TCEAL8	-0.395696	6.18e-05	0.000531681
CIB1	-0.396114	0.00139332	0.00792658
AMMECR1	-0.396223	3.04e-06	3.6e-05
OSBPL3	-0.396459	0.000148637	0.00115114
NUSAP1	-0.397562	0.000211055	0.00155838
GPX8	-0.397793	8.32e-09	1.56e-07
LMAN1	-0.397962	3.42e-12	1.07e-10
C14orf119	-0.398154	0.00134762	0.00770702
LASP1	-0.398936	4.32e-13	1.54e-11
B4GALT5	-0.398986	0.000690052	0.00435818
SELENOK	-0.399343	0.00100396	0.00603018
DMXL1	-0.400261	8.67e-05	0.00071343
ARHGEF6	-0.401106	0.00125228	0.00725128
TCF4	-0.401791	1.24e-15	5.58e-14
AP1S2	-0.403359	1.94e-07	2.93e-06
PDXDC1	-0.403674	1.69e-06	2.11e-05
SIPA1	-0.405005	7.88e-10	1.73e-08
COG6	-0.405202	3.85e-06	4.47e-05
CAB39L	-0.405608	0.000637181	0.0040643
ZDHHC16	-0.406189	0.000154161	0.00118935
ADCY6	-0.406602	9.8e-05	0.000794554
SEMA3C	-0.406929	0.000101392	0.000818976
EFCAB14	-0.408421	9.91e-06	0.000105082
NPEPPS	-0.408629	3.94e-09	7.77e-08
GBP3	-0.408792	0.000173143	0.00130999
GOLGA2	-0.409098	0.000135955	0.00106639
GLT8D1	-0.409433	4.77e-05	0.000425345
IDH1	-0.409889	1.73e-05	0.000173102
TMEM165	-0.410702	2.84e-11	7.72e-10
CXXC1	-0.411231	2.76e-05	0.000261585
LUC7L3	-0.411533	7.13e-15	2.99e-13
AKT1	-0.412263	2.93e-11	7.96e-10
PIK3R3	-0.412647	0.00125964	0.00727763
LDHA	-0.412843	2.77e-19	1.67e-17
P3H4	-0.41352	2.59e-06	3.12e-05
SEC14L1	-0.414296	1.23e-05	0.000128013
DZIP1	-0.415903	6.81e-05	0.000578912
ARFIP2	-0.41653	3.31e-05	0.000306947
PFKM	-0.416761	4.15e-05	0.000376243
MT-CO2	-0.416847	0.000430343	0.00289973
DENND5B	-0.417079	0.000222516	0.0016336
HSBP1	-0.418153	5.16e-06	5.8e-05
TIMM17A	-0.418294	1.36e-05	0.000139859
GTF3C6	-0.41832	0.000736742	0.00459137
ATP5PF	-0.418334	0.0010092	0.00605133
COX7C	-0.418869	8.35e-05	0.0006903
MRC2	-0.419999	1.9e-08	3.36e-07
GNG12	-0.420011	7.57e-11	1.96e-09
APLN	-0.420188	0.0018178	0.00996365
LIPA	-0.420658	0.000155564	0.00119821
GRAMD2B	-0.422019	0.00074682	0.00464392
CACNB3	-0.423869	0.000864379	0.00528636
PPT2	-0.423934	9.46e-05	0.000768686
IFFO1	-0.424369	0.000622619	0.0039864
RAB1B	-0.425035	0.000265631	0.00190452
SLC35E1	-0.425644	2.94e-05	0.000277074
UBE2E3	-0.426046	4.24e-13	1.51e-11
TM9SF2	-0.426615	9.14e-17	4.64e-15
MYL12A	-0.426938	3.47e-09	6.86e-08
VPS13A	-0.427725	0.000679563	0.00430349
CHD3	-0.428351	3.59e-10	8.42e-09
UBR3	-0.428676	4.76e-09	9.3e-08
FGD6	-0.429069	0.00156373	0.00874088
STK17B	-0.429293	0.000227223	0.00166124
SUMO2	-0.429535	8.61e-12	2.51e-10
VOPP1	-0.429593	0.00064439	0.00410657
ITGAV	-0.430719	8.1e-08	1.31e-06
SLC25A46	-0.430759	0.000101029	0.000816977
TCEAL9	-0.430899	2.2e-06	2.68e-05
PGM1	-0.431138	3.01e-08	5.22e-07
COL5A2	-0.431551	1.23e-14	4.98e-13
COX8A	-0.431991	0.00088177	0.00538105
RALGDS	-0.4323	0.000818474	0.00504941
SNX14	-0.433081	8.16e-09	1.54e-07
ITPKB	-0.433345	0.00128176	0.00737524
TRIM22	-0.433624	0.000348706	0.00241661
ZMYM3	-0.433637	2.59e-05	0.000247468
IRF2BPL	-0.434075	4.42e-06	5.07e-05
HTRA1	-0.434994	8.94e-13	3.06e-11
COL12A1	-0.435495	0.000178591	0.00134473
ARL13B	-0.435971	0.000223586	0.00163975
TBC1D8B	-0.436058	0.000636656	0.00406279
TAX1BP3	-0.436277	1.26e-09	2.67e-08
POSTN	-0.436708	5.2e-18	2.9e-16
ATP6V1A	-0.437073	2.77e-07	4.04e-06
MT-ND6	-0.437827	5.92e-10	1.33e-08
KALRN	-0.438539	0.00124552	0.00722316
RNF11	-0.439206	2.64e-14	1.05e-12
SARAF	-0.439276	2.97e-06	3.52e-05
ITGBL1	-0.43974	0.000126474	0.00099856
PRRC1	-0.442208	2.6e-06	3.13e-05
DDX58	-0.44303	0.00129871	0.00745755
PCSK7	-0.444065	0.000432876	0.0029154
PTPRS	-0.444083	5.37e-07	7.43e-06
TGFBR2	-0.444217	9.41e-09	1.75e-07
DPY19L1	-0.444894	3.4e-05	0.000314946
ABRACL	-0.445531	0.000145935	0.00113332
PRKACA	-0.445727	5e-08	8.36e-07
GGCX	-0.446052	1.87e-05	0.000185034
SCARA3	-0.446242	0.000107289	0.000862653
SLC35A1	-0.446823	0.00177425	0.00975144
EIF4EBP2	-0.446833	2.14e-05	0.000208812
STAT3	-0.44709	6.1e-09	1.18e-07
ZMYM2	-0.448045	1.3e-08	2.37e-07
RERE	-0.450062	9.78e-08	1.56e-06
PPP2R5B	-0.450277	1.46e-05	0.000149606
ANKRD50	-0.4503	2.21e-06	2.69e-05
ABHD17A	-0.45043	0.00024041	0.00174409
TTC13	-0.45052	0.00164543	0.00913602
PGRMC1	-0.450964	4.44e-11	1.18e-09
ASAH1	-0.451294	2.34e-07	3.47e-06
ORAI2	-0.451595	7.85e-05	0.000654689
NXPE3	-0.45169	0.00116079	0.00680689
APPL2	-0.452317	6.36e-07	8.7e-06
NFATC4	-0.452871	0.000233967	0.0017059
TMEM245	-0.45363	7.82e-05	0.000652429
CKAP2	-0.455246	9.32e-06	0.000100222
PLAT	-0.455999	2.49e-15	1.09e-13
SLC39A7	-0.456924	1.85e-12	5.99e-11
NAB1	-0.457556	8.9e-06	9.61e-05
EXOC6	-0.457585	4.31e-07	6.05e-06
E2F1	-0.45812	0.00103664	0.00619216
FAM162A	-0.458308	0.000727969	0.00455481
CALR	-0.458494	3.22e-23	2.5e-21
STMP1	-0.458798	0.00040324	0.00273935
ARHGAP17	-0.459935	8.03e-09	1.52e-07
MOCS2	-0.460031	5.24e-05	0.000461147
NCAPH	-0.46036	0.00103514	0.00618587
ALCAM	-0.460638	1.12e-13	4.17e-12
MT-ND4L	-0.460645	8.38e-11	2.14e-09
GABARAPL1	-0.461172	2.86e-08	4.97e-07
NEK7	-0.461311	1.32e-14	5.3e-13
FBXO9	-0.461514	1.57e-06	1.97e-05
AHI1	-0.462547	7.47e-05	0.000625765
COL3A1	-0.462717	1.17e-18	6.84e-17
AOPEP	-0.463129	0.00064686	0.00412045
SMARCA5	-0.463482	2.1e-20	1.36e-18
GPATCH11	-0.464145	0.00058902	0.00380355
NABP1	-0.464542	7.67e-06	8.36e-05
SSR1	-0.46491	2e-16	9.84e-15
SEC23A	-0.465034	4.5e-12	1.38e-10
GLTP	-0.465254	7.57e-06	8.26e-05
RBL2	-0.465606	2.74e-05	0.00025979
PIAS3	-0.465699	1.16e-06	1.49e-05
CXCR4	-0.466253	1.72e-11	4.78e-10
DIPK1A	-0.466287	0.00146093	0.00825788
ENG	-0.467613	3.56e-11	9.59e-10
GLA	-0.467743	0.00164638	0.00913767
TMEM63B	-0.468899	2.51e-07	3.68e-06
MFNG	-0.46892	0.00087473	0.00534271
EFHC1	-0.469579	0.000601059	0.0038636
KIAA0100	-0.46985	3.48e-07	4.97e-06
TXNDC5	-0.469948	9.71e-14	3.65e-12
CCDC80	-0.470786	4.16e-12	1.29e-10
OSTC	-0.470882	8.59e-09	1.61e-07
SLC35A5	-0.47092	0.000170348	0.00129154
ANKRD13A	-0.471187	1.41e-07	2.19e-06
ATP11C	-0.471215	4.5e-07	6.3e-06
ARID4A	-0.471708	1.21e-11	3.44e-10
STX2	-0.47178	2.1e-06	2.56e-05
ITGB1BP1	-0.472699	3.35e-06	3.93e-05
SOX12	-0.472815	5.14e-05	0.000453212
PPM1M	-0.473847	0.000136522	0.00106965
LNPK	-0.47388	3.94e-08	6.69e-07
ZDHHC20	-0.473917	1.62e-05	0.000162779
FBN1	-0.474182	4.36e-15	1.86e-13
CNN1	-0.47514	5.29e-05	0.000464443
ST3GAL3	-0.475305	4.69e-05	0.000418972
PSME4	-0.475794	9.66e-10	2.09e-08
C4orf3	-0.475873	7.6e-12	2.25e-10
EPB41L4A	-0.475899	0.000883306	0.00538809
PCLAF	-0.478051	0.000198165	0.00147323
ITPK1	-0.479712	0.000110975	0.000888245
IGFBP7	-0.479804	3.63e-16	1.72e-14
TFDP1	-0.480845	8.07e-07	1.08e-05
HMGCS1	-0.481255	5.44e-05	0.000476426
RTL8C	-0.481273	2.33e-07	3.46e-06
TPM2	-0.481799	7.69e-15	3.19e-13
SOX17	-0.482953	3.19e-05	0.000297407
LXN	-0.483082	6.76e-07	9.18e-06
BIRC5	-0.483187	1.49e-05	0.000151876
TNFRSF10D	-0.483759	5.59e-13	1.96e-11
USP54	-0.484689	0.00101362	0.00607529
NAA38	-0.484763	0.000762861	0.00473115
PCMTD1	-0.484958	3.3e-05	0.000305887
MBD5	-0.486687	8.37e-05	0.000691859
HECTD4	-0.486904	1.86e-05	0.000184217
EDIL3	-0.487614	9.03e-16	4.08e-14
NMT2	-0.487891	0.000350418	0.00242728
FZD4	-0.488133	3.54e-06	4.14e-05
MAPRE2	-0.488489	4.03e-07	5.68e-06
MSMO1	-0.488754	2.62e-06	3.15e-05
INAFM2	-0.489049	0.000198327	0.00147366
CTR9	-0.489934	1.95e-08	3.42e-07
TSPAN9	-0.490453	0.000441277	0.0029649
MESD	-0.492535	5.21e-05	0.000458676
TRIB2	-0.492714	1.89e-07	2.86e-06
EDEM3	-0.492817	5.33e-07	7.39e-06
TRMT112	-0.492876	0.000298366	0.00211026
ACTR1B	-0.494393	0.00011448	0.000915258
GSN	-0.494564	2.35e-13	8.65e-12
TEK	-0.494804	2.29e-09	4.64e-08
SECISBP2L	-0.495239	2.98e-08	5.17e-07
C1orf198	-0.496724	1.06e-06	1.38e-05
AGAP1	-0.498389	2.06e-06	2.53e-05
PDLIM2	-0.498637	0.000143469	0.00111725
ADGRL4	-0.498666	9.3e-12	2.7e-10
RNF145	-0.499061	8.08e-20	5.02e-18
HSPB8	-0.499868	1.39e-07	2.16e-06
CMTM6	-0.500021	3.26e-05	0.000303184
NDRG3	-0.502651	2.63e-05	0.000251315
ARHGAP11A	-0.503474	0.00086121	0.00527155
FRYL	-0.503638	1.95e-08	3.42e-07
C11orf24	-0.504076	2.46e-06	2.97e-05
AASS	-0.504477	0.000985519	0.00593965
PDGFC	-0.505975	2.86e-08	4.97e-07
AURKA	-0.50656	3.62e-05	0.00033287
TMED7	-0.507002	2.59e-14	1.03e-12
CEP70	-0.507403	0.000189061	0.00141449
DAAM1	-0.507778	1.1e-05	0.000115824
KANK2	-0.508458	2.37e-06	2.86e-05
TMEM123	-0.508644	1.79e-09	3.67e-08
MRPL17	-0.50879	6.76e-06	7.46e-05
NBEAL2	-0.509213	0.000543638	0.00356768
MAP4K2	-0.510455	0.00115197	0.00676362
BDNF	-0.511055	2.07e-06	2.53e-05
CCS	-0.511558	0.000695737	0.00438622
PRKD1	-0.511621	3.34e-07	4.78e-06
RGL1	-0.511842	7.62e-11	1.97e-09
SENP7	-0.513873	0.00100307	0.0060274
EFEMP1	-0.51404	0.000108365	0.000870314
HHEX	-0.514283	4.88e-08	8.19e-07
TK1	-0.514798	4.15e-06	4.78e-05
B4GALT4	-0.514902	3.78e-06	4.39e-05
PHLDB2	-0.515014	1.88e-16	9.36e-15
HMGN3	-0.515239	4.2e-07	5.91e-06
ATP5IF1	-0.51529	9.37e-05	0.000762125
FUT11	-0.516583	0.000120893	0.000959998
LEPROT	-0.516784	5.74e-08	9.5e-07
AHDC1	-0.51683	3.23e-07	4.63e-06
CDKN2C	-0.518022	2.96e-05	0.000278862
ADAMTS7	-0.518265	4.54e-09	8.9e-08
FOXP2	-0.518692	0.000259963	0.00186958
SGO2	-0.519346	0.000283109	0.00201753
PAIP2	-0.519416	3.5e-13	1.26e-11
PRKAR2B	-0.520634	4.36e-05	0.000392558
TMEM30A	-0.521151	7.35e-16	3.36e-14
TMEM50B	-0.521446	5.13e-06	5.78e-05
ARHGAP18	-0.52229	3.52e-16	1.67e-14
NXN	-0.526	6.35e-09	1.22e-07
SSBP2	-0.526324	3.27e-11	8.85e-10
PLIN3	-0.526916	6.92e-10	1.53e-08
ATG4A	-0.526933	0.000559877	0.00365046
CALD1	-0.526988	1.54e-25	1.33e-23
ZFC3H1	-0.527493	2.5e-15	1.09e-13
GALNT1	-0.52814	8.89e-23	6.64e-21
SERPINE2	-0.528308	1.77e-07	2.7e-06
CERT1	-0.528893	1.05e-08	1.94e-07
CARD10	-0.52908	1.14e-08	2.11e-07
RAB3B	-0.529283	8.31e-17	4.23e-15
SGCB	-0.529478	2.3e-07	3.42e-06
CAVIN3	-0.530589	0.00156439	0.00874114
CTSC	-0.530868	1.74e-15	7.69e-14
LUM	-0.530973	4.22e-05	0.000381038
GGH	-0.531278	3.9e-05	0.000357768
EHD3	-0.531725	8.62e-07	1.14e-05
TANC1	-0.533082	2.4e-06	2.91e-05
VGLL3	-0.533935	4.3e-09	8.45e-08
NET1	-0.534384	0.00150048	0.00843699
CCDC9B	-0.534798	0.000201137	0.00149296
TMTC3	-0.537203	3.14e-07	4.52e-06
VPS26B	-0.537343	0.00138699	0.00789691
YTHDC2	-0.537678	2.74e-07	3.99e-06
FHL1	-0.53926	1.47e-12	4.82e-11
CCNG1	-0.539356	3.04e-16	1.46e-14
MGAT5	-0.539365	3.11e-05	0.000290784
PKD2	-0.541323	1.74e-11	4.85e-10
ZNF423	-0.541326	2.68e-06	3.22e-05
CD248	-0.54163	4.27e-07	6e-06
RARG	-0.542618	1.29e-05	0.000133563
[truncated: 574 more rows]

## Sheet: ESM Table 5 
© 2000-2021 QIAGEN. All rights reserved.
Ingenuity Canonical Pathways	-log(p-value)	Ratio	z-score	Molecules
Sirtuin Signaling Pathway	14.4	0.292	1.953	ABCA1,AGTRAP,AKT1,APP,ATG3,ATG4A,ATP5F1B,ATP5PF,BAX,CPT1C,CXCL8,CYC1,DOT1L,E2F1,EPAS1,ESRRA,FOXO3,GABARAPL1,GABARAPL2,GLUD1,GLUD2,GSK3B,H1-0,H1-10,H3-3A/H3-3B,IDH2,JUN,KAT2A,LDHA,MAP1LC3B,MAPK6,MT-ATP6,MT-CYB,MT-ND1,MT-ND2,MT-ND3,MT-ND4,MT-ND4L,MT-ND5,MT-ND6,MYC,MYCN,NAMPT,NDRG1,NDUFA1,NDUFA4,NDUFB6,NDUFV1,NFE2L2,NFKB1,NFKB2,NOS3,NQO1,NR1H3,PCK2,PFKM,POLR1B,POLR1E,PPID,RARB,RELA,RELB,RRP9,SF3A1,S…
Integrin Signaling	13.8	0.322	-2.364	ABL1,ACTA2,ACTG1,ACTG2,ACTN4,ACTR3,AKT1,AKT2,ARF3,ARF4,ARHGAP26,ARHGEF7,ARPC1A,ARPC1B,ARPC3,ARPC5,BCAR3,CAPN2,CTTN,FYN,GSK3B,GSN,ITGA1,ITGA10,ITGA4,ITGA6,ITGA7,ITGA8,ITGAV,ITGB1,ITGB8,LIMS1,MAP3K11,MPRIP,MYL12A,MYL9,MYLK,NEDD9,PDGFB,PIK3C2A,PIK3CA,PIK3CG,PIK3R3,PPP1R12A,PTK2,RAF1,RALA,RALB,RAP1B,RAP2A,RAPGEF1,RHOB,RHOC,RHOG,RHOJ,RHOT1,RND1,RND3,RRAS2,SRC,TNK2,TSPAN3,TSPAN5,TSPAN6,VASP,VCL
Axonal Guidance Signaling	12.3	0.236	#NUM!	ABL1,ABLIM3,ACTR3,ADAM19,ADAM9,ADAMTS1,ADAMTS10,ADAMTS15,ADAMTS4,ADAMTS7,AKT1,AKT2,ARHGEF12,ARHGEF6,ARHGEF7,ARPC1A,ARPC1B,ARPC3,ARPC5,BDNF,BMP1,BMP4,CHP1,CXCL12,CXCR4,DCC,EFNB1,EIF4E,EPHA2,EPHA4,EPHA7,EPHB4,FYN,FZD2,FZD4,GNA13,GNA14,GNAS,GNAT1,GNB4,GNG11,GNG12,GSK3B,HHIP,ITGA1,ITGA10,ITGA4,ITGA6,ITGA7,ITGA8,ITGAV,ITGB1,ITGB8,KALRN,LINGO1,MME,MMP1,MMP14,MMP2,MMP28,MYL12A,MYL9,NFATC2,NFATC4,NGF,NRP…
Signaling by Rho Family GTPases	11.8	0.279	-1.987	ACTA2,ACTG1,ACTG2,ACTR3,ARFIP2,ARHGEF12,ARHGEF17,ARHGEF2,ARHGEF6,ARHGEF7,ARPC1A,ARPC1B,ARPC3,ARPC5,CDC42EP2,CDC42EP3,CDH11,CDH13,CDH2,CDH20,CDH5,CDH6,CLIP1,EZR,FOS,GNA13,GNA14,GNAS,GNAT1,GNB4,GNG11,GNG12,ITGA1,ITGA10,ITGA4,ITGA6,ITGA7,ITGA8,ITGAV,ITGB1,ITGB8,JUN,MAP3K11,MSN,MYL12A,MYL9,MYLK,NFKB1,NFKB2,NOX4,PARD3,PIK3C2A,PIK3CA,PIK3CG,PIK3R3,PIP5K1C,PPP1R12A,PTK2,RAF1,RDX,RELA,RELB,RHOB,RHOC,RHOG…
IL-8 Signaling	10.9	0.295	-0.98	AKT1,AKT2,ANGPT2,BAX,CCND2,CCND3,CXCL8,EGFR,EIF4EBP1,FOS,GNA13,GNA14,GNAS,GNAT1,GNB4,GNG11,GNG12,HBEGF,HMOX1,IRAK4,ITGAV,JUN,KDR,LASP1,MAP4K4,MMP2,MYL9,NFKB1,NFKBIA,NFKBIE,NOX4,PDGFC,PIK3C2A,PIK3CA,PIK3CG,PIK3R3,PLD6,PRKCE,PRKD1,PTGS2,PTK2,RAB11FIP2,RAF1,RALA,RALB,RAP1B,RAP2A,RELA,RHOB,RHOC,RHOG,RHOJ,RHOT1,RND1,RND3,RPS6KB1,RRAS2,SRC,TEK,VASP,VEGFA
Hepatic Fibrosis Signaling Pathway	10.4	0.235	-1.866	ACTA2,AKT1,AKT2,ATF2,ATF4,BMPR2,CACNB3,CALM1 (includes others),CCDC88A,CCL2,CCL5,CCN2,CDKN1B,CEBPB,COL1A1,COL1A2,COL3A1,COL5A3,CREB3,CSNK1A1,CSNK1D,CSNK1G2,CXCL8,EDN1,EZH2,FGF2,FGFR1,FOS,FTH1,FTL,FZD2,FZD4,GSK3B,IL18,IL1R1,IRAK4,IRS2,ITGA1,ITGA10,ITGA4,ITGA6,ITGA7,ITGA8,ITGAV,ITGB1,ITGB8,JUN,KDR,MAPK11,MMP1,MYC,MYL12A,MYL9,MYLK,NFKB1,NFKB2,NFKBIA,NFKBIE,NOX4,PDCD4,PDGFB,PDGFC,PDGFRA,PIK3C2A,PIK3C…
Molecular Mechanisms of Cancer	10.3	0.231	#NUM!	ABL1,ADCY6,AKT1,AKT2,APH1A,ARHGEF12,ARHGEF17,ARHGEF2,ARHGEF6,ARHGEF7,AURKA,BAX,BIRC3,BMP1,BMP4,BMPR2,CAMK2G,CCND2,CCND3,CDK15,CDK17,CDK4,CDK8,CDKN1A,CDKN1B,CDKN2C,CDKN2D,E2F1,E2F7,FOS,FYN,FZD2,FZD4,GAB1,GNA13,GNA14,GNAS,GNAT1,GNB4,GNG11,GNG12,GSK3B,HDAC7,ITGA1,ITGA10,ITGA4,ITGA6,ITGA7,ITGA8,ITGAV,ITGB1,ITGB8,JUN,MAPK11,MDM2,MYC,NFKB1,NFKB2,NFKBIA,NFKBIE,NOTCH1,PA2G4,PIK3C2A,PIK3CA,PIK3CG,PIK3R3,P…
Ferroptosis Signaling Pathway	9.91	0.341	-0.309	ABCA1,AIFM2,ANGPTL4,ARF3,ARF4,ATF4,CARS1,CBS/CBSL,CDKN1A,CHAC1,CTH,EMP1,FTH1,FTL,GCH1,HMGCR,HMOX1,IREB2,LINC00472,NFE2L2,NOX4,PHKG2,PRKAB1,RAF1,RALA,RALB,RAP1B,RAP2A,RB1,RBL2,RRAS2,SAT1,SLC1A5,SLC38A1,SLC39A14,SLC3A2,SLC7A11,SQSTM1,STAT3,TXNRD1,VDAC2,WWTR1
HER-2 Signaling in Breast Cancer	9.91	0.278	1.387	AKT1,AKT2,ARF3,ARF4,BIRC5,CDK4,CDKN1A,CDKN1B,COX7C,COX8A,DDX19B,EGFR,ELF2,ETS1,FOS,FOXO3,FYN,GSK3B,HBEGF,ITGB1,ITGB8,JUN,MDM2,MMP2,MT-CO1,MT-CO2,MT-CO3,MYC,NFKB1,NFKB2,NFKBIA,NFKBIE,NUP133,NUP155,NUP160,NUP205,NUP54,NUP93,NUP98,PARD3,PIK3C2A,PIK3CA,PIK3CG,PIK3R3,PRKCE,PRKD1,PTGS2,RAE1,RAF1,RALA,RALB,RAP1B,RAP2A,RB1,RBL2,RELA,RELB,RPS6KB1,RRAS2,SEC13,SRC,STAT3
Tumor Microenvironment Pathway	9.25	0.292	-0.283	AKT1,AKT2,CCL2,CD44,COL1A1,COL1A2,COL3A1,CSF2,CSPG4,CXCL12,CXCL8,CXCR4,FGF1,FGF16,FGF2,FGF5,FOS,FOXO3,HLA-A,HLA-B,IL6,JUN,MMP1,MMP14,MMP2,MMP28,MYC,NFKB1,NFKB2,PDGFB,PDGFC,PIK3C2A,PIK3CA,PIK3CG,PIK3R3,PLAU,PTGS2,RAF1,RALA,RALB,RAP1B,RAP2A,RELA,RELB,RRAS2,SLC16A1,SLC1A4,SLC2A3,STAT3,TNC,TSLP,VEGFA
Ephrin Receptor Signaling	9.23	0.281	-0.801	ABL1,ACTR3,AKT1,AKT2,ARPC1A,ARPC1B,ARPC3,ARPC5,ATF2,ATF4,CREB3,CXCL12,CXCR4,EFNB1,EPHA2,EPHA4,EPHA7,EPHB4,FGF1,FYN,GNA13,GNA14,GNAS,GNAT1,GNB4,GNG11,GNG12,GRINA,ITGA1,ITGA10,ITGA4,ITGA6,ITGA7,ITGA8,ITGAV,ITGB1,ITGB8,KALRN,MAP4K4,PDGFB,PDGFC,PIK3CG,PTK2,RAF1,RALA,RALB,RAP1B,RAP2A,RAPGEF1,RGS3,RRAS2,SDCBP,SH2D3C,SRC,STAT3,VEGFA
PI3K Signaling in B Lymphocytes	8.29	0.307	0.324	ABL1,AKT1,AKT2,ATF2,ATF3,ATF4,CALM1 (includes others),CAMK2G,CARD10,CHP1,FOS,FOXO3,FYN,IL4R,IRS2,ITPR1,ITPR3,JUN,NFATC2,NFATC4,NFKB1,NFKB2,NFKBIA,NFKBIE,PDIA3,PIK3CA,PIK3CG,PLCB1,PLCB3,PLCH2,PLEKHA2,PPP3CC,RAF1,RALA,RALB,RAP1B,RAP2A,RELA,RELB,RRAS2,TLR4,VAV3
MSP-RON Signaling In Cancer Cells Pathway	8.29	0.307	-0.156	ACTA2,AKT1,AKT2,ATF2,ATF4,CREB3,EGFR,ELF2,ETS1,FOS,GSK3B,HGFAC,ITGA6,ITGB1,JUN,MYC,NFKB1,NFKB2,NFKBIA,PDGFC,PIK3C2A,PIK3CA,PIK3CG,PIK3R3,PLAUR,PTK2,RAF1,RALA,RALB,RAP1B,RAP2A,RELA,RELB,RPS6KA2,RRAS2,SRC,STAT3,TCF4,TRIM24,VEGFA,VIM,YWHAG
Thrombin Signaling	8.26	0.268	-1.093	ADCY6,AKT1,AKT2,ARHGEF12,ARHGEF2,ARHGEF6,CAMK2G,EGFR,F2R,GATA6,GNA13,GNA14,GNAS,GNAT1,GNB4,GNG11,GNG12,ITPR1,ITPR3,MAPK11,MPRIP,MYL12A,MYL9,MYLK,NFKB1,NFKB2,PDIA3,PIK3C2A,PIK3CA,PIK3CG,PIK3R3,PLCB1,PLCB3,PLCH2,PPP1R12A,PRKCE,PRKD1,PTK2,RAF1,RALA,RALB,RAP1B,RAP2A,RELA,RELB,RHOB,RHOC,RHOG,RHOJ,RHOT1,RND1,RND3,RPS6KB1,RRAS2,SRC
Autophagy	8.21	0.265	-0.267	AKT1,AKT2,ARL8B,ATF2,ATF4,ATG3,BNIP3,CALM1 (includes others),CDKN1B,CHP1,CREB3,DDIT3,E2F1,ERN1,FGF2,FOS,FOXO3,GABARAPL1,GABARAPL2,GORASP2,GSK3B,INSR,IRS2,JUN,MAP1LC3B,MYC,NFKB1,NFKB2,OPTN,PDGFB,PIK3C2A,PIK3CA,PIK3CG,PIK3R3,PLEKHM1,PPP2CA,PPP2R5B,PPP3CC,PRKAB1,PRKACA,PRKAR1A,PRKAR2B,RAF1,RALA,RALB,RIPK2,SLC1A5,SLC3A2,SLC7A5,SQSTM1,TBK1,TLR4,TNFRSF11B,VEGFA,VPS11,WIPI2
Hepatic Fibrosis / Hepatic Stellate Cell Activation	8.17	0.274	#NUM!	ACTA2,BAX,CCL2,CCL5,CCN2,CERT1,COL11A1,COL12A1,COL13A1,COL15A1,COL1A1,COL1A2,COL27A1,COL3A1,COL4A2,COL5A1,COL5A2,COL5A3,COL6A2,COL6A3,COL8A1,CXCL3,CXCL8,EDN1,EGFR,FGF1,FGF2,FGFR1,IGFBP3,IGFBP4,IGFBP5,IL1R1,IL4R,IL6,KDR,KLF6,MMP1,MMP2,MYH10,MYH3,MYL9,NFKB1,NFKB2,PDGFB,PDGFC,PDGFRA,RELA,RELB,TGFBR2,TLR4,TNFRSF11B,VEGFA
fMLP Signaling in Neutrophils	7.98	0.308	-1.029	ACTR3,ARPC1A,ARPC1B,ARPC3,ARPC5,CALM1 (includes others),CHP1,GNA13,GNA14,GNAS,GNAT1,GNB4,GNG11,GNG12,ITPR1,ITPR3,NFATC2,NFATC4,NFKB1,NFKB2,NFKBIA,NFKBIE,NOX4,PIK3C2A,PIK3CA,PIK3CG,PIK3R3,PLCB1,PLCB3,PPP3CC,PRKCE,PRKD1,RAF1,RALA,RALB,RAP1B,RAP2A,RELA,RELB,RRAS2
tRNA Charging	7.95	0.5	3.441	AARS1,CARS1,DARS1,EPRS1,FARSA,FARSB,GARS1,IARS1,IARS2,LARS1,MARS1,NARS1,QARS1,SARS1,TARS1,TARS2,VARS1,WARS1,YARS1
Glioma Signaling	7.77	0.311	-1.528	ABL1,AKT1,AKT2,CALM1 (includes others),CAMK2G,CCND2,CCND3,CDK4,CDKN1A,CDKN2C,CDKN2D,E2F1,E2F7,EGFR,HDAC7,IDH1,IDH2,IGF2R,MDM2,PA2G4,PDGFB,PDGFC,PDGFRA,PIK3C2A,PIK3CA,PIK3CG,PIK3R3,PRKCE,PRKD1,RAF1,RALA,RALB,RAP1B,RAP2A,RB1,RBL2,RRAS2,TFDP1
EIF2 Signaling	7.7	0.259	-1.567	ACTA2,ACTG2,AKT1,AKT2,ATF3,ATF4,DDIT3,EIF1,EIF2AK1,EIF2AK4,EIF2B4,EIF2B5,EIF2S1,EIF2S2,EIF2S3,EIF3A,EIF3B,EIF3C,EIF3D,EIF3G,EIF3J,EIF4A1,EIF4A2,EIF4E,EIF4G2,EIF4G3,EIF5,EIF5B,GSK3B,HSPA5,INSR,MYC,MYCN,NOX4,PAIP1,PIK3C2A,PIK3CA,PIK3CG,PIK3R3,PPP1CC,PPP1R15A,PTBP1,RAF1,RALA,RALB,RAP1B,RAP2A,RPL26L1,RPL4,RPS27L,RRAS2,SREBF1,TRIB3,VEGFA,WARS1
RHOGDI Signaling	7.7	0.259	1.441	ACTA2,ACTG1,ACTG2,ACTR3,ARHGDIB,ARHGEF12,ARHGEF17,ARHGEF2,ARHGEF6,ARHGEF7,ARPC1A,ARPC1B,ARPC3,ARPC5,CD44,CDH11,CDH13,CDH2,CDH20,CDH5,CDH6,DLC1,EZR,GNA13,GNA14,GNAS,GNAT1,GNB4,GNG11,GNG12,ITGA1,ITGA10,ITGA4,ITGA6,ITGA7,ITGA8,ITGAV,ITGB1,ITGB8,MSN,MYH10,MYH3,MYL12A,MYL9,PIP5K1C,PPP1R12A,RDX,RHOB,RHOC,RHOG,RHOJ,RHOT1,RND1,RND3,SRC
Estrogen Receptor Signaling	7.48	0.217	-0.361	ADCY6,AKT1,AKT2,ATF2,ATF4,ATP5F1B,CACNB3,CDK8,CDKN1A,CREB3,CYC1,DLG4,EGFR,EIF2B4,EIF2B5,EIF4E,EIF4EBP1,FOS,FOXO3,GNA13,GNA14,GNAS,GNAT1,GNB4,GNG11,GNG12,GSK3B,HSP90AA1,HSP90B1,IGF2R,JUN,MED10,MMP1,MMP14,MMP2,MMP28,MPRIP,MT-ATP6,MT-CYB,MT-ND1,MT-ND2,MT-ND3,MT-ND4,MT-ND4L,MT-ND5,MT-ND6,MYC,MYL12A,MYL9,NDUFA4,NDUFB6,NDUFV1,NFKB1,NFKB2,NOS3,NOTCH1,NR3C1,PDGFC,PDIA3,PELP1,PIK3C2A,PIK3CA,PIK3CG,PIK3R3,…
Glioblastoma Multiforme Signaling	7.31	0.274	-1.897	AKT1,AKT2,CCND2,CCND3,CDK4,CDKN1A,CDKN1B,E2F1,E2F7,EGFR,FZD2,FZD4,GSK3B,ITPR1,ITPR3,MDM2,MYC,PDGFB,PDGFC,PDGFRA,PDIA3,PIK3C2A,PIK3CA,PIK3CG,PIK3R3,PLCB1,PLCB3,PLCH2,RAF1,RALA,RALB,RAP1B,RAP2A,RB1,RHOB,RHOC,RHOG,RHOJ,RHOT1,RND1,RND3,RPS6KB1,RRAS2,SRC,WNT11,WNT5A
Actin Cytoskeleton Signaling	7.3	0.246	-1.809	ACTA2,ACTG1,ACTG2,ACTN4,ACTR3,ARHGAP24,ARHGEF12,ARHGEF6,ARHGEF7,ARPC1A,ARPC1B,ARPC3,ARPC5,BRK1,EZR,F2R,FGF1,FGF16,FGF2,FGF5,GNA13,GNG12,GSN,ITGA1,ITGA10,ITGA4,ITGA6,ITGA7,ITGA8,ITGAV,ITGB1,ITGB8,MPRIP,MSN,MYH10,MYH3,MYL12A,MYL9,MYLK,PDGFB,PDGFC,PIK3C2A,PIK3CA,PIK3CG,PIK3R3,PIP5K1C,PPP1R12A,PTK2,RAF1,RALA,RALB,RAP1B,RAP2A,RDX,RRAS2,SLC9A1,TMSB10/TMSB4X,VAV3,VCL
Regulation of eIF4 and p70S6K Signaling	7.18	0.269	-1.698	AKT1,AKT2,EIF1,EIF2B4,EIF2B5,EIF2S1,EIF2S2,EIF2S3,EIF3A,EIF3B,EIF3C,EIF3D,EIF3G,EIF3J,EIF4A1,EIF4A2,EIF4E,EIF4EBP1,EIF4EBP2,EIF4G2,EIF4G3,ITGA1,ITGA10,ITGA4,ITGA6,ITGA7,ITGA8,ITGAV,ITGB1,ITGB8,MAPK11,PAIP1,PAIP2,PIK3C2A,PIK3CA,PIK3CG,PIK3R3,PPP2CA,PPP2R5B,RAF1,RALA,RALB,RAP1B,RAP2A,RPS27L,RPS6KB1,RRAS2
PI3K/AKT Signaling	7.16	0.259	0.87	AKT1,AKT2,CDKN1A,CDKN1B,EIF4E,EIF4EBP1,FOXO3,GAB1,GDF15,GSK3B,HSP90AA1,HSP90B1,IL18R1,IL1R1,IL4R,IL6ST,INPP5F,ITGA1,ITGA10,ITGA4,ITGA6,ITGA7,ITGA8,ITGAV,ITGB1,ITGB8,LIMS1,MCL1,MDM2,NFKB1,NFKB2,NFKBIA,NFKBIE,NOS3,PIK3CA,PIK3CG,PIK3R3,PPP2CA,PPP2R5B,PTGS2,RAF1,RALA,RALB,RAP1B,RAP2A,RELA,RELB,RPS6KB1,RRAS2,SYNJ2,YWHAG
Prostate Cancer Signaling	7.05	0.312	#NUM!	ABL1,AKT1,AKT2,ATF2,ATF4,CDKN1A,CDKN1B,CREB3,E2F1,GSK3B,HDAC7,HSP90AA1,HSP90B1,MDM2,NFKB1,NFKB2,NFKBIA,NFKBIE,PA2G4,PIK3C2A,PIK3CA,PIK3CG,PIK3R3,RAF1,RALA,RALB,RAP1B,RAP2A,RB1,RBL2,RELA,RELB,RRAS2,TFDP1
Pancreatic Adenocarcinoma Signaling	7.05	0.298	0	ABL1,AKT1,AKT2,BIRC5,CDK4,CDKN1A,CDKN1B,E2F1,E2F7,EGFR,HBEGF,HDAC7,HMOX1,MDM2,NFKB1,NFKB2,NOTCH1,PA2G4,PDGFC,PIK3C2A,PIK3CA,PIK3CG,PIK3R3,PLD6,PTGS2,RAD51,RAF1,RALA,RALGDS,RB1,RBL2,RELA,RELB,STAT3,TFDP1,TGFBR2,VEGFA
PTEN Signaling	7.03	0.28	0.174	AKT1,AKT2,BMPR2,CDKN1A,CDKN1B,CSNK2A1,EGFR,FGFR1,FOXO3,GSK3B,IGF2R,INPP5F,INSR,ITGA1,ITGA10,ITGA4,ITGA6,ITGA7,ITGA8,ITGAV,ITGB1,ITGB8,KDR,MAGI1,NFKB1,NFKB2,PDGFRA,PIK3CA,PIK3CG,PIK3R3,PTK2,RAF1,RALA,RALB,RAP1B,RAP2A,RELA,RELB,RPS6KB1,RRAS2,SYNJ2,TGFBR2
Role of Macrophages, Fibroblasts and Endothelial Cells in Rheumatoid Arthritis	6.77	0.224	#NUM!	ADAMTS4,AKT1,AKT2,ATF2,ATF4,CALM1 (includes others),CAMK2G,CCL2,CCL5,CEBPB,CEBPG,CHP1,CREB3,CSF2,CSNK1A1,CSNK1D,CSNK1G2,CXCL12,CXCL8,DAAM1,DKK2,FGF2,FOS,FZD2,FZD4,GSK3B,IL18,IL18R1,IL1R1,IL6,IL6ST,IRAK4,JUN,MMP1,MYC,NFATC2,NFATC4,NFKB1,NFKBIA,NFKBIE,PDGFB,PDGFC,PDIA3,PIK3C2A,PIK3CA,PIK3CG,PIK3R3,PLCB1,PLCB3,PLCH2,PPP3CC,PRKCE,PRKD1,RAF1,RALA,RALB,RAP1B,RAP2A,RELA,RRAS2,SFRP1,SFRP4,SRC,STAT3,TCF4,…
Apelin Endothelial Signaling Pathway	6.69	0.283	-1.061	ADCY6,AKT1,AKT2,APLN,CALM1 (includes others),CCL2,FOS,GNA13,GNA14,GNAS,GNAT1,GNB4,GNG11,GNG12,JUN,KLF2,MEF2C,NFKB1,NFKB2,NOS3,PIK3C2A,PIK3CA,PIK3CG,PIK3R3,PLCB1,PLCB3,PRKAB1,PRKCE,PRKD1,RAF1,RALA,RALB,RAP1B,RAP2A,RELA,RELB,RPS6KB1,RRAS2,TEK
HIF1α Signaling	6.65	0.25	-0.7	ADM,AKT1,AKT2,CAMK2G,CDKN1A,CHP1,EDN1,EGLN1,EIF4E,EIF4EBP1,FGF2,GPI,HK1,HK2,HMOX1,HSP90AA1,HSPA4,HSPA5,HSPA9,IL6,JUN,KDR,LDHA,MDM2,MKNK2,MMP1,MMP14,MMP2,MMP28,NOX4,PDGFB,PDGFC,PIK3C2A,PIK3CA,PIK3CG,PIK3R3,PPP3CC,PRKCE,PRKD1,RAF1,RALA,RALB,RAP1B,RAP2A,RPS6KB1,RRAS2,SAT1,SLC2A3,STAT3,VEGFA,VIM
ILK Signaling	6.63	0.254	-1.372	ACTA2,ACTG1,ACTG2,ACTN4,AKT1,AKT2,ARHGEF6,ATF2,ATF4,CREB3,FOS,GSK3B,IRS2,ITGB1,ITGB8,JUN,KRT18,LIMS1,MYC,MYH10,MYH3,MYL9,NACA,NFKB1,NFKB2,PDGFC,PIK3C2A,PIK3CA,PIK3CG,PIK3R3,PPP1R12A,PPP2CA,PPP2R5B,PTGS2,PTK2,RELA,RELB,RHOB,RHOC,RHOG,RHOJ,RHOT1,RND1,RND3,RSU1,TMSB10/TMSB4X,VCL,VEGFA,VIM
Colorectal Cancer Metastasis Signaling	6.62	0.233	-1.511	ADCY6,AKT1,AKT2,BAX,BIRC5,DCC,EGFR,FOS,FZD2,FZD4,GNA13,GNA14,GNAS,GNAT1,GNB4,GNG11,GNG12,GSK3B,IL6,IL6ST,JUN,MMP1,MMP14,MMP2,MMP28,MYC,NFKB1,NFKB2,PDGFC,PIK3C2A,PIK3CA,PIK3CG,PIK3R3,PRKACA,PRKAR1A,PRKAR2B,PTGER4,PTGS2,RALA,RALB,RALGDS,RAP1B,RAP2A,RELA,RELB,RHOB,RHOC,RHOG,RHOJ,RHOT1,RND1,RND3,RRAS2,SRC,STAT3,TCF4,TGFBR2,TLR4,VEGFA,WNT11,WNT5A
Gap Junction Signaling	6.56	0.253	#NUM!	ACTA2,ACTG1,ACTG2,ADCY6,AKT1,AKT2,CSNK1A1,CSNK1D,CSNK1G2,CTH,DBN1,EGFR,GNAS,GRIA1,ITPR1,ITPR3,LPAR1,NPR2,NPR3,PDIA3,PIK3C2A,PIK3CA,PIK3CG,PIK3R3,PLCB1,PLCB3,PLCH2,PPP3CC,PRKACA,PRKAR1A,PRKAR2B,PRKCE,PRKD1,RAF1,RALA,RALB,RAP1B,RAP2A,RRAS2,SLC39A7,SMARCC2,SRC,TJP2,TUBA1A,TUBA1B,TUBB2A,TUBB2B,TUBB3,TUBB4A
Caveolar-mediated Endocytosis Signaling	6.54	0.347	#NUM!	ABL1,ACTA2,ACTG1,ACTG2,ARCN1,CAVIN1,CD55,COPB1,COPB2,DYRK3,EGFR,FYN,HLA-A,HLA-B,INSR,ITGA1,ITGA10,ITGA4,ITGA6,ITGA7,ITGA8,ITGAV,ITGB1,ITGB8,RAB5C,SRC
Small Cell Lung Cancer Signaling	6.54	0.319	0.258	ABL1,AKT1,AKT2,CCND2,CCND3,CDK4,CDKN1B,CYC1,E2F1,HDAC7,MYC,NFKB1,NFKB2,NFKBIA,NFKBIE,PA2G4,PIAS3,PIK3C2A,PIK3CA,PIK3CG,PIK3R3,PTGS2,PTK2,RARB,RB1,RBL2,RELA,RELB,SKP2,TFDP1
ERK5 Signaling	6.33	0.347	0.6	AKT1,ATF2,ATF4,CREB3,EGFR,FOS,FOSL1,FOXO3,GAB1,GNA13,IL6ST,LIF,MEF2C,MYC,NGF,RALA,RALB,RAP1B,RAP2A,RPS6KA2,RPS6KB1,RRAS2,SGK1,SRC,YWHAG
RAC Signaling	6.32	0.277	-1.3	ACTR3,ARFIP2,ARPC1A,ARPC1B,ARPC3,ARPC5,BRK1,CD44,ITGA1,ITGA10,ITGA4,ITGA6,ITGA7,ITGA8,ITGAV,ITGB1,ITGB8,JUN,MAP3K11,NFKB1,NFKB2,NOX4,PARD3,PIK3C2A,PIK3CA,PIK3CG,PIK3R3,PIP5K1C,PTK2,RAF1,RALA,RALB,RAP1B,RAP2A,RELA,RELB,RPS6KB1,RRAS2
Chronic Myeloid Leukemia Signaling	6.31	0.302	#NUM!	ABL1,AKT1,AKT2,CCND2,CCND3,CDK4,CDKN1A,CDKN1B,E2F1,E2F7,HDAC7,MDM2,MYC,NFKB1,NFKB2,PA2G4,PIK3C2A,PIK3CA,PIK3CG,PIK3R3,RAF1,RALA,RALB,RAP1B,RAP2A,RB1,RBL2,RELA,RELB,RRAS2,TFDP1,TGFBR2
VEGF Signaling	6.21	0.309	-1.043	ACTA2,ACTG1,ACTG2,ACTN4,AKT1,AKT2,EIF1,EIF2B4,EIF2B5,EIF2S1,EIF2S2,EIF2S3,FOXO3,KDR,NOS3,PDGFC,PIK3C2A,PIK3CA,PIK3CG,PIK3R3,PTK2,RAF1,RALA,RALB,RAP1B,RAP2A,RRAS2,SRC,VCL,VEGFA
P2Y Purigenic Receptor Signaling Pathway	6.18	0.281	-1.915	ADCY6,AKT1,AKT2,ATF2,ATF4,CREB3,FOS,GNB4,GNG11,GNG12,JUN,MYC,NFKB1,NFKB2,P2RY1,PDIA3,PIK3C2A,PIK3CA,PIK3CG,PIK3R3,PLCB1,PLCB3,PLCH2,PRKACA,PRKAR1A,PRKAR2B,PRKCE,PRKD1,RAF1,RALA,RALB,RAP1B,RAP2A,RELA,RELB,RRAS2
Adrenomedullin signaling pathway	6.15	0.247	-2.469	ADCY6,ADM,AKT1,AKT2,BAX,CALM1 (includes others),CEBPB,CFH,CTH,FOS,GNA14,GNAS,GSK3B,IL18,ITPR1,ITPR3,MAPK11,MAPK6,MMP2,MYLK,NFKB1,NFKB2,NOS3,NPR2,NPR3,PDIA3,PIK3C2A,PIK3CA,PIK3CG,PIK3R3,PLCB1,PLCB3,PLCH2,PRKACA,PRKAR1A,PRKAR2B,PTK2,RAF1,RALA,RALB,RAP1B,RAP2A,RELA,RELB,RRAS2,SHF,SLC39A7,SMARCC2
Protein Kinase A Signaling	6.08	0.206	-2.286	ADCY6,ADD2,ADD3,AKAP1,AKAP6,ATF2,ATF4,CALM1 (includes others),CAMK2G,CHP1,CREB3,DCC,DUSP10,DUSP5,GNA13,GNAS,GNB4,GNG11,GNG12,GSK3B,H1-0,H1-10,H3-3A/H3-3B,ITPR1,ITPR3,KDELR1,KDELR2,KDELR3,MYH10,MYL12A,MYL9,MYLK,NFATC2,NFATC4,NFKB1,NFKB2,NFKBIA,NFKBIE,NOS3,PALM2AKAP2,PDE2A,PDE3A,PDE5A,PDE7B,PDIA3,PHKG2,PLCB1,PLCB3,PLCH2,PLD6,PPP1CC,PPP1R10,PPP1R12A,PPP1R3C,PPP3CC,PRKACA,PRKAR1A,PRKAR2B,PRKCE,PRKD1,…
Ovarian Cancer Signaling	6.08	0.263	-1.225	ABL1,AKT1,AKT2,CD44,CDK4,E2F1,EDN1,EGFR,FZD2,FZD4,GSK3B,HDAC7,MMP2,PA2G4,PDGFC,PIK3C2A,PIK3CA,PIK3CG,PIK3R3,PMS2,PRKACA,PRKAR1A,PRKAR2B,PTGS1,PTGS2,RAD51,RAF1,RALA,RALB,RAP1B,RAP2A,RB1,RBL2,RPS6KB1,RRAS2,SRC,TCF4,TFDP1,VEGFA,WNT11,WNT5A
IGF-1 Signaling	6	0.298	-1.225	AKT1,AKT2,CCN2,CSNK2A1,FOS,FOXO3,GRB10,IGFBP3,IGFBP4,IGFBP5,IGFBP7,IRS2,JUN,PIK3C2A,PIK3CA,PIK3CG,PIK3R3,PRKACA,PRKAR1A,PRKAR2B,PTK2,RAF1,RALA,RALB,RAP1B,RAP2A,RPS6KB1,RRAS2,SOCS5,STAT3,YWHAG
Neuregulin Signaling	5.93	0.287	-0.655	AKT1,AKT2,CDKN1B,DCN,DLG4,EGFR,ERBIN,ERRFI1,HBEGF,HSP90AA1,HSP90B1,ITGA1,ITGA10,ITGA4,ITGA6,ITGA7,ITGA8,ITGAV,ITGB1,ITGB8,MYC,PIK3R3,PRKCE,PRKD1,RAF1,RALA,RALB,RAP1B,RAP2A,RNF41,RPS6KB1,RRAS2,SRC
Role of Tissue Factor in Cancer	5.93	0.287	#NUM!	AKT1,AKT2,CCN2,CSF2,CXCL8,EGFR,EIF4E,FGF5,FYN,GNA13,GNA14,HBEGF,ITGA6,ITGAV,ITGB1,MAPK11,MMP1,PDIA6,PIK3C2A,PIK3CA,PIK3CG,PIK3R3,PLAUR,PLCB1,RALA,RALB,RAP1B,RAP2A,RPS6KA2,RPS6KB1,RRAS2,SRC,VEGFA
HGF Signaling	5.91	0.275	-1.961	AKT1,AKT2,ATF2,CDKN1A,ELF2,ETS1,FOS,GAB1,IL6,ITGA1,ITGA10,ITGA4,ITGA6,ITGA7,ITGA8,ITGAV,ITGB1,ITGB8,JUN,MAP3K11,PIK3C2A,PIK3CA,PIK3CG,PIK3R3,PRKCE,PRKD1,PTGS2,PTK2,RAF1,RALA,RALB,RAP1B,RAP2A,RAPGEF1,RRAS2,STAT3
Remodeling of Epithelial Adherens Junctions	5.91	0.348	-0.333	ACTA2,ACTG1,ACTG2,ACTN4,ACTR3,ARPC1A,ARPC1B,ARPC3,ARPC5,CBLL1,CLIP1,HGS,MAPRE2,RAB5C,RALA,SRC,TUBA1A,TUBA1B,TUBB2A,TUBB2B,TUBB3,TUBB4A,VCL
Glioma Invasiveness Signaling	5.86	0.338	-1.043	CD44,F2R,ITGAV,MMP2,PIK3C2A,PIK3CA,PIK3CG,PIK3R3,PLAU,PLAUR,PTK2,RALA,RALB,RAP1B,RAP2A,RHOB,RHOC,RHOG,RHOJ,RHOT1,RND1,RND3,RRAS2,TIMP3
FAK Signaling	5.84	0.284	#NUM!	ACTA2,ACTG1,ACTG2,AKT1,AKT2,ARHGAP26,ARHGEF6,ARHGEF7,CAPN2,EGFR,FYN,ITGA1,ITGA10,ITGA4,ITGA6,ITGA7,ITGA8,ITGAV,ITGB1,ITGB8,PIK3C2A,PIK3CA,PIK3CG,PIK3R3,PTK2,RAF1,RALA,RALB,RAP1B,RAP2A,RRAS2,SRC,VCL
RAR Activation	5.83	0.244	#NUM!	ADCY6,AKT1,AKT2,ALDH1A1,ALDH1A2,ARID1A,ARID2,CITED2,CSNK2A1,DHRS3,FOS,GTF2H1,GTF2H3,IGFBP3,JUN,KAT2B,MAPK11,MMP1,MNAT1,NFKB1,NFKB2,NR2F1,NR2F2,PIK3CA,PIK3CG,PIK3R3,PRKACA,PRKAR1A,PRKAR2B,PRKCE,PRKD1,PRMT2,RARB,RARG,RBP4,RDH10,RDH5,RELA,RELB,SMAD1,SMARCA4,SMARCC2,SMARCD1,SNW1,SRC,TRIM24,VEGFA
Gαq Signaling	5.81	0.255	-0.686	AKT1,AKT2,CALM1 (includes others),CHP1,GNA13,GNA14,GNAS,GNAT1,GNB4,GNG11,GNG12,GSK3B,HMOX1,ITPR1,ITPR3,NFATC2,NFATC4,NFKB1,NFKB2,NFKBIA,NFKBIE,PIK3C2A,PIK3CA,PIK3CG,PIK3R3,PLCB1,PLCB3,PLD6,PPP3CC,PRKCE,PRKD1,RAF1,RELA,RELB,RGS4,RHOB,RHOC,RHOG,RHOJ,RHOT1,RND1,RND3
Actin Nucleation by ARP-WASP Complex	5.79	0.308	-0.894	ACTR3,ARPC1A,ARPC1B,ARPC3,ARPC5,ITGA1,ITGA10,ITGA4,ITGA6,ITGA7,ITGA8,ITGAV,ITGB1,ITGB8,PPP1R12A,RALA,RALB,RAP1B,RAP2A,RHOB,RHOC,RHOG,RHOJ,RHOT1,RND1,RND3,RRAS2,VASP
IL-6 Signaling	5.71	0.273	0.174	ABCB1,AKT1,AKT2,CEBPB,COL1A1,CSNK2A1,CXCL8,FOS,IL18,IL1R1,IL6,IL6ST,JUN,MAP4K4,MAPK11,MCL1,NFKB1,NFKB2,NFKBIA,NFKBIE,PIK3C2A,PIK3CA,PIK3CG,PIK3R3,RAF1,RALA,RALB,RAP1B,RAP2A,RELA,RELB,RRAS2,STAT3,TNFRSF11B,VEGFA
JAK/STAT Signaling	5.69	0.317	0.2	AKT1,AKT2,CDKN1A,CEBPB,FOS,IL6,JUN,NFKB1,NFKB2,PIAS3,PIAS4,PIK3C2A,PIK3CA,PIK3CG,PIK3R3,RAF1,RALA,RALB,RAP1B,RAP2A,RELA,RELB,RRAS2,SOCS5,STAT3,STAT6
Cardiac Hypertrophy Signaling (Enhanced)	5.67	0.19	-2.345	ADCY6,AKT1,AKT2,ATF2,BMPR2,CACNB3,CALM1 (includes others),CAMK2G,CHP1,CSF2,CXCL8,EDN1,EIF2B4,EIF2B5,EIF4E,EIF4EBP1,FGF1,FGF16,FGF2,FGF5,FGFR1,FZD2,FZD4,GNA13,GNA14,GNAS,GNB4,GNG11,GNG12,GSK3B,HDAC7,IL11,IL18,IL18R1,IL1R1,IL4R,IL6,IL6ST,INPP5F,ITGA1,ITGA10,ITGA4,ITGA6,ITGA7,ITGA8,ITGAV,ITGB1,ITGB8,ITPR1,ITPR3,JUN,LIF,MAP3K11,MAPK11,MAPKAPK3,MEF2C,MKNK2,MYC,MYOCD,NFATC2,NFATC4,NFKB1,NFKB2,PDE2A,PDE…
Sertoli Cell-Sertoli Cell Junction Signaling	5.62	0.238	#NUM!	ACTA2,ACTG1,ACTG2,ACTN4,AKT1,AKT2,ATF2,CLDN1,EPB41,GSK3B,ITGA1,ITGA10,ITGA4,ITGA6,ITGA7,ITGA8,ITGAV,ITGB1,ITGB8,JAM2,JUN,JUP,MAP3K11,MAPK11,NOS3,PALS2,PRKACA,PRKAR1A,PRKAR2B,RAF1,RALA,RALB,RAP1B,RAP2A,RRAS2,SPTAN1,SPTBN1,SRC,SYMPK,TJP2,TUBA1A,TUBA1B,TUBB2A,TUBB2B,TUBB3,TUBB4A,VCL,YBX3
Regulation of Cellular Mechanics by Calpain Protease	5.58	0.307	-0.535	ACTN4,CAPN2,CCNA2,CCND2,CCND3,CDK4,CDKN1B,EGFR,EZR,ITGA1,ITGA10,ITGA4,ITGA6,ITGA7,ITGA8,ITGAV,ITGB1,ITGB8,PTK2,RALA,RALB,RAP1B,RAP2A,RB1,RRAS2,SRC,VCL
Insulin Secretion Signaling Pathway	5.52	0.221	-0.802	ADCY6,ATF2,ATF4,CACNB3,CAMK2G,CREB3,EIF1,EIF2B4,EIF2B5,EIF2S1,EIF2S2,EIF2S3,EIF4A1,EIF4A2,EIF4E,EIF4EBP1,EIF4EBP2,EIF4G2,EIF4G3,FURIN,FYN,GNA14,GNAS,INSR,ITPR1,ITPR3,KCNJ8,KLF11,MAPK11,PAIP1,PC,PDIA3,PIK3C2A,PIK3CA,PIK3CG,PIK3R3,PLCB1,PLCB3,PLCH2,PRKACA,PRKAR1A,PRKAR2B,PRKCE,PRKD1,RAP1B,RPS6KB1,RYR3,SEC61A1,SLC2A3,SRC,SRP14,SRP68,SSR1,SSR2,SSR3,STAT3,STAT6,YKT6
Aryl Hydrocarbon Receptor Signaling	5.5	0.259	2.694	ALDH1A1,ALDH1A2,ALDH1L2,ALDH6A1,BAX,CCNA2,CCND2,CCND3,CDK4,CDKN1A,CDKN1B,DHFR,E2F1,FOS,GSTO1,HSP90AA1,HSP90B1,IL6,JUN,MDM2,MYC,NCOA7,NEDD8,NFE2L2,NFKB1,NFKB2,NQO1,NR2F1,RARB,RARG,RB1,RBL2,RELA,RELB,SMARCA4,SRC,TFDP1,TGM2
CXCR4 Signaling	5.48	0.25	-1.859	ADCY6,AKT1,AKT2,CXCL12,CXCR4,FOS,GNA13,GNA14,GNAS,GNAT1,GNB4,GNG11,GNG12,ITPR1,ITPR3,JUN,MYL12A,MYL9,PIK3C2A,PIK3CA,PIK3CG,PIK3R3,PLCB1,PLCB3,PRKCE,PRKD1,PTK2,RAF1,RALA,RALB,RAP1B,RAP2A,RHOB,RHOC,RHOG,RHOJ,RHOT1,RND1,RND3,RRAS2,SRC
AMPK Signaling	5.4	0.224	-2.874	AK2,AK5,AKT1,AKT2,ARID1A,ARID2,ATF2,ATF4,CCNA2,CDKN1A,CHRM4,CPT1C,CREB3,EEF2K,EIF4EBP1,FASN,FOXO3,GNA13,GNA14,GNAS,GNAT1,GNB4,GNG11,GNG12,HMGCR,INSR,IRS2,KAT2B,MAPK11,NOS3,ORAI2,PCK2,PFKM,PIK3C2A,PIK3CA,PIK3CG,PIK3R3,PPAT,PPM1M,PPP2CA,PPP2R5B,PRKAB1,PRKACA,PRKAR1A,PRKAR2B,RAB11A,RAB1A,RAB2A,RAB3A,RPS6KB1,SMARCA4,SMARCC2,SMARCD1,TBC1D1
Acute Myeloid Leukemia Signaling	5.37	0.3	-0.655	AKT1,AKT2,EIF4EBP1,IDH1,IDH2,JUP,KIT,KITLG,MYC,NFKB1,NFKB2,PIK3C2A,PIK3CA,PIK3CG,PIK3R3,PIM1,RAF1,RALA,RALB,RAP1B,RAP2A,RELA,RELB,RPS6KB1,RRAS2,STAT3,TCF4
Osteoarthritis Pathway	5.35	0.226	-0.48	ACVRL1,ADAMTS4,ANKH,ANXA5,ATF2,ATF4,BMPR2,CASP2,CASP4,CEBPB,CREB3,CXCL8,DCN,DDIT4,DDR2,EPAS1,FGF2,FGFR1,FOXO3,FZD2,FZD4,HTRA1,IL1R1,ITGA1,ITGA10,ITGA4,ITGA6,ITGA7,ITGA8,ITGAV,ITGB1,ITGB8,MEF2C,MMP1,MYBBP1A,NAMPT,NFKB1,NFKB2,NOTCH1,PDGFC,PRKAB1,PTGS2,RBP4,RELA,RELB,SMAD1,SOX9,TCF4,TGFBR2,TIMP3,TLR4,VEGFA
Paxillin Signaling	5.32	0.283	-1.279	ACTA2,ACTG1,ACTG2,ACTN4,ARFIP2,ARHGEF6,ARHGEF7,ITGA1,ITGA10,ITGA4,ITGA6,ITGA7,ITGA8,ITGAV,ITGB1,ITGB8,MAPK11,PIK3C2A,PIK3CA,PIK3CG,PIK3R3,PTK2,PTPN12,RALA,RALB,RAP1B,RAP2A,RRAS2,SRC,VCL
RHOA Signaling	5.31	0.27	-1.671	ABL2,ACTA2,ACTG1,ACTG2,ACTR3,ANLN,ARHGEF12,ARPC1A,ARPC1B,ARPC3,ARPC5,CDC42EP2,CDC42EP3,DLC1,EZR,GNA13,LPAR1,LPAR6,MPRIP,MSN,MYL12A,MYL9,MYLK,PIP5K1C,PLXNA1,PPP1R12A,PTK2,RDX,RND3,SEMA3F,SEPTIN10,SEPTIN11,SEPTIN2
Gα12/13 Signaling	5.3	0.263	-0.707	AKT1,AKT2,CDH11,CDH13,CDH2,CDH20,CDH5,CDH6,F2R,GNA13,JUN,LPAR1,LPAR6,MEF2C,MYL12A,MYL9,NFKB1,NFKB2,NFKBIA,NFKBIE,PIK3C2A,PIK3CA,PIK3CG,PIK3R3,PTK2,RAF1,RALA,RALB,RAP1B,RAP2A,RELA,RELB,RRAS2,SRC,VAV3
Relaxin Signaling	5.27	0.253	-1.633	ADCY6,AKT1,AKT2,CTH,FOS,GNA13,GNA14,GNAS,GNAT1,GNB4,GNG11,GNG12,JUN,NFKB1,NFKB2,NFKBIA,NFKBIE,NOS3,NPR2,NPR3,PDE2A,PDE3A,PDE5A,PDE7B,PIK3C2A,PIK3CA,PIK3CG,PIK3R3,PLD6,PRKACA,PRKAR1A,PRKAR2B,RAP1B,RELA,RELB,SLC39A7,SMARCC2,VEGFA
Semaphorin Neuronal Repulsive Signaling Pathway	5.23	0.255	2.263	AKT1,AKT2,ARHGEF12,CD44,CSPG4,DPYSL4,FYN,GSK3B,ITGA1,ITGA10,ITGA4,ITGA6,ITGA7,ITGA8,ITGAV,ITGB1,ITGB8,MPRIP,MYL12A,MYL9,NRP1,PIK3C2A,PIK3CA,PIK3CG,PIK3R3,PIP5K1C,PLXNA1,PLXNA2,PPP1R12A,PRKACA,PRKAR1A,PRKAR2B,RND1,SEMA3A,SEMA3F,SEMA6D,VCAN
Synaptogenesis Signaling Pathway	5.16	0.208	-2.286	ACTR3,ADCY6,AKT1,AKT2,ARHGEF7,ARPC1A,ARPC1B,ARPC3,ARPC5,ATF2,ATF4,BDNF,CACNB3,CADM1,CALM1 (includes others),CAMK2G,CDH11,CDH13,CDH2,CDH20,CDH5,CDH6,CREB3,DLG4,EFNB1,EIF4EBP1,EIF4EBP2,EPHA2,EPHA4,EPHA7,EPHB4,FYN,GRIA1,GRINA,GSK3B,ITPR1,KALRN,LRP8,NAP1L4,PAFAH1B1,PIK3C2A,PIK3CA,PIK3CG,PIK3R3,PRKACA,PRKAR1A,PRKAR2B,PRKCE,RAB3A,RAB5C,RAF1,RALA,RALB,RAP1B,RAP2A,RAPGEF1,RPS6KB1,RRAS2,SHF,SRC,SYT11,THBS…
GP6 Signaling Pathway	5.15	0.266	-2.475	AKT1,AKT2,CALM1 (includes others),CERT1,COL11A1,COL12A1,COL13A1,COL15A1,COL1A1,COL1A2,COL27A1,COL3A1,COL4A2,COL5A1,COL5A2,COL5A3,COL6A2,COL6A3,COL8A1,FYN,GSK3B,ITPR1,LAMA4,PIK3C2A,PIK3CA,PIK3CG,PIK3R3,PRKCE,PRKD1,PTK2,RAP1B,RHOG,VAV3
Regulation Of The Epithelial Mesenchymal Transition By Growth Factors Pathway	5.14	0.234	-0.949	AKT1,AKT2,CDH2,DOCK10,EGFR,ETS1,FGF1,FGF16,FGF2,FGF5,FGFR1,FOS,GAB1,GSK3B,HMGA2,IL6,JUN,LATS2,MAPK11,MEST,MMP1,MMP2,NFKB1,NFKB2,PDGFB,PDGFC,PDGFRA,PIK3C2A,PIK3CA,PIK3CG,PIK3R3,RAF1,RALA,RALB,RAP1B,RAP2A,RELA,RELB,RRAS2,STAT3,TGFBR2,TNFRSF11B,VIM,WWTR1,ZEB1
Non-Small Cell Lung Cancer Signaling	5.08	0.29	-1.213	ABL1,AKT1,AKT2,CCND2,CCND3,CDK4,E2F1,EGFR,FOXO3,HDAC7,ITPR1,ITPR3,PA2G4,PIK3C2A,PIK3CA,PIK3CG,PIK3R3,RAF1,RALA,RALB,RAP1B,RAP2A,RARB,RB1,RBL2,RRAS2,TFDP1
Insulin Receptor Signaling	5.07	0.257	1.372	AKT1,AKT2,EIF2B4,EIF2B5,EIF4E,EIF4EBP1,FOXO3,FYN,GAB1,GRB10,GSK3B,INPP5F,INSR,IRS2,PIK3C2A,PIK3CA,PIK3CG,PIK3R3,PPP1CC,PPP1R10,PPP1R12A,PPP1R3C,PRKACA,PRKAR1A,PRKAR2B,RAF1,RALA,RALB,RAP1B,RAP2A,RAPGEF1,RPS6KB1,RRAS2,SGK1,SYNJ2
Endocannabinoid Cancer Inhibition Pathway	5.04	0.254	2.333	ADCY6,AKT1,AKT2,ATF2,ATF3,ATF4,CASP2,CASP4,CCND2,CCND3,CDKN1A,CDKN1B,CREB3,DDIT3,GNA13,GSK3B,MMP2,MYC,NOS3,NUPR1,PDGFC,PIK3C2A,PIK3CA,PIK3CG,PIK3R3,PRKAB1,PRKACA,PRKAR1A,PRKAR2B,PTK2,RAF1,SRC,TCF4,TRIB3,VEGFA,VIM
HMGB1 Signaling	5.03	0.245	-0.169	AKT1,AKT2,CCL2,CSF2,CXCL8,FOS,IL11,IL18,IL1R1,IL6,JUN,KAT2A,KAT2B,KAT7,LIF,MAPK11,NFKB1,NFKB2,PIK3C2A,PIK3CA,PIK3CG,PIK3R3,PLAT,RALA,RALB,RAP1B,RAP2A,RELA,RELB,RHOB,RHOC,RHOG,RHOJ,RHOT1,RND1,RND3,RRAS2,TLR4,TNFRSF11B
PPAR Signaling	5.03	0.279	0.577	CITED2,FOS,HSP90AA1,HSP90B1,IL18,IL1R1,INSR,JUN,MAP4K4,NFKB1,NFKB2,NFKBIA,NFKBIE,NR1H3,NR2F1,PDGFB,PDGFC,PDGFRA,PTGS2,RAF1,RALA,RALB,RAP1B,RAP2A,RELA,RELB,RRAS2,SNW1,TNFRSF11B
Regulation of Actin-based Motility by Rho	4.97	0.273	-1.964	ACTA2,ACTG2,ACTR3,ARPC1A,ARPC1B,ARPC3,ARPC5,GSN,ITGA1,ITGA10,ITGA4,ITGA6,ITGA7,ITGA8,ITGAV,ITGB1,ITGB8,MPRIP,MYL12A,MYL9,MYLK,PIP5K1C,PPP1R12A,RHOB,RHOC,RHOG,RHOJ,RHOT1,RND1,RND3
Glucocorticoid Receptor Signaling	4.96	0.183	#NUM!	AKT1,AKT2,ANXA1,ARID1A,ARID2,ATP5F1B,CCL2,CCL5,CDKN1A,CHP1,CREBZF,CSF2,CXCL3,CXCL8,CYC1,DCAF6,EGFR,FOS,FOXO3,GTF2H1,GTF2H3,H3-3A/H3-3B,HLA-A,HLA-B,HSP90AA1,HSP90B1,HSPA4,HSPA5,HSPA9,IL18R1,IL1R1,IL4R,IL6,IL6ST,JUN,KAT2B,KRT18,KRT33B,KRT34,KRT7,MAPK11,MMP1,MMP2,MNAT1,MT-ATP6,MT-CYB,MT-ND1,MT-ND2,MT-ND3,MT-ND4,MT-ND4L,MT-ND5,MT-ND6,MYC,NDUFA4,NDUFB6,NDUFV1,NFATC2,NFATC4,NFKB1,NFKB2,NFKBIA,NFKBIE,NO…
ERK/MAPK Signaling	4.95	0.225	-0.949	ATF2,ATF4,CREB3,EIF4E,EIF4EBP1,ELF2,ETS1,FOS,FYN,H3-3A/H3-3B,ITGA1,ITGA10,ITGA4,ITGA6,ITGA7,ITGA8,ITGAV,ITGB1,ITGB8,MAPKAPK5,MKNK2,MYC,MYCN,PIK3C2A,PIK3CA,PIK3CG,PIK3R3,PPP1CC,PPP1R10,PPP1R12A,PPP1R3C,PPP2CA,PPP2R5B,PRKACA,PRKAR1A,PRKAR2B,PRKCE,PTK2,RAF1,RALA,RALB,RAP1B,RAP2A,RAPGEF1,RRAS2,SRC,STAT3,YWHAG
Senescence Pathway	4.88	0.207	-1.192	AKT1,AKT2,ASXL2,ATF3,BHLHE40,BMPR2,CACNB3,CALM1 (includes others),CAPN2,CCND2,CCND3,CDK4,CDKN1A,CDKN1B,CEBPB,CHP1,CXCL8,DHCR24,E2F1,E2F7,EIF4E,EIF4EBP1,ELF2,ETS1,EZH2,FOXO3,IL6,ITPR3,JUN,KAT2B,MAPK6,MAPKAPK3,MAPKAPK5,MDM2,NFATC2,NFATC4,NFKB1,NFKB2,PCGF1,PCGF6,PIK3C2A,PIK3CA,PIK3CG,PIK3R3,PPP2CA,PPP2R5B,PPP3CC,RAD50,RAF1,RALA,RALB,RAP1B,RAP2A,RB1,RBL2,RRAS2,SMAD1,SQSTM1,TBK1,TGFBR2,YPEL3
Clathrin-mediated Endocytosis Signaling	4.78	0.229	#NUM!	ACTA2,ACTG1,ACTG2,ACTR3,AP1S2,APOA1,ARPC1A,ARPC1B,ARPC3,ARPC5,CHP1,CLTC,CLU,CSNK2A1,CTTN,DAB2,EPS15,F2R,FGF1,FGF16,FGF2,FGF5,HGS,ITGB1,ITGB8,MDM2,MYO1E,PCYOX1,PDGFB,PDGFC,PIK3C2A,PIK3CA,PIK3CG,PIK3R3,PIP5K1C,PPP3CC,RAB11A,RAB5C,RBP4,SH3KBP1,SNX9,SRC,UBC,VEGFA
Angiopoietin Signaling	4.74	0.303	0	AKT1,AKT2,ANGPT2,BIRC5,NFKB1,NFKB2,NFKBIA,NFKBIE,NOS3,PIK3C2A,PIK3CA,PIK3CG,PIK3R3,PTK2,RALA,RALB,RAP1B,RAP2A,RELA,RELB,RRAS2,TEK,TIE1
Renin-Angiotensin Signaling	4.68	0.261	-0.577	ADCY6,ATF2,CCL2,CCL5,FOS,ITPR1,ITPR3,JUN,MAPK11,NFKB1,NFKB2,PIK3C2A,PIK3CA,PIK3CG,PIK3R3,PRKACA,PRKAR1A,PRKAR2B,PRKCE,PRKD1,PTK2,RAF1,RALA,RALB,RAP1B,RAP2A,RELA,RELB,RRAS2,SHF,STAT3
Bladder Cancer Signaling	4.64	0.263	-0.302	ABL1,CDK4,CDKN1A,CXCL8,E2F1,EGFR,FGF1,FGF16,FGF2,FGF5,HDAC7,MDM2,MMP1,MMP14,MMP2,MMP28,MYC,PA2G4,PDGFC,RAF1,RALA,RALB,RAP1B,RAP2A,RB1,RBL2,RRAS2,TFDP1,THBS1,VEGFA
Estrogen-Dependent Breast Cancer Signaling	4.64	0.299	0.218	AKT1,AKT2,ATF2,ATF4,CREB3,EGFR,FOS,HSD17B4,JUN,NFKB1,NFKB2,PIK3C2A,PIK3CA,PIK3CG,PIK3R3,RALA,RALB,RAP1B,RAP2A,RELA,RELB,RRAS2,SRC
Cell Cycle: G1/S Checkpoint Regulation	4.64	0.313	-0.943	ABL1,BMI1,CCND2,CCND3,CDK4,CDKN1A,CDKN1B,CDKN2C,CDKN2D,E2F1,E2F7,GNL3,GSK3B,HDAC7,MDM2,MYC,PA2G4,RB1,RBL2,SKP2,TFDP1
Hypoxia Signaling in the Cardiovascular System	4.63	0.306	1.155	AKT1,ATF2,ATF4,CREB3,CSNK1D,EDN1,HSP90AA1,HSP90B1,JUN,LDHA,MDM2,NFKBIA,NFKBIE,NOS3,NQO1,SUMO1,UBE2E3,UBE2Q1,UBE2T,UBE2V1,UBE2Z,VEGFA
14-3-3-mediated Signaling	4.57	0.254	-1.225	AKT1,AKT2,BAX,CDKN1B,FOS,GSK3B,JUN,PDIA3,PIK3C2A,PIK3CA,PIK3CG,PIK3R3,PLCB1,PLCB3,PLCH2,PRKCE,PRKD1,RAF1,RALA,RALB,RAP1B,RAP2A,RRAS2,SRC,TUBA1A,TUBA1B,TUBB2A,TUBB2B,TUBB3,TUBB4A,VIM,YWHAG
NF-κB Activation by Viruses	4.54	0.295	-0.426	AKT1,AKT2,ITGA6,ITGAV,ITGB1,NFKB1,NFKB2,NFKBIA,NFKBIE,PIK3C2A,PIK3CA,PIK3CG,PIK3R3,PRKCE,PRKD1,RAF1,RALA,RALB,RAP1B,RAP2A,RELA,RELB,RRAS2
PEDF Signaling	4.46	0.286	-0.447	AKT1,AKT2,BDNF,MAPK11,NFKB1,NFKB2,NFKBIA,NFKBIE,NGF,PIK3C2A,PIK3CA,PIK3CG,PIK3R3,RAF1,RALA,RALB,RAP1B,RAP2A,RELA,RELB,RRAS2,TCF12,TCF4,ZEB1
Cardiac Hypertrophy Signaling	4.45	0.209	-3.244	ADCY6,AKT1,ATF2,CACNB3,CALM1 (includes others),CHP1,EIF2B4,EIF2B5,EIF4E,GNA13,GNA14,GNAS,GNAT1,GNB4,GNG11,GNG12,GSK3B,IL6,JUN,MAP3K11,MAPK11,MAPKAPK3,MEF2C,MYL12A,MYL9,NFATC4,PDIA3,PIK3C2A,PIK3CA,PIK3CG,PIK3R3,PLCB1,PLCB3,PLCH2,PPP3CC,PRKACA,PRKAR1A,PRKAR2B,RAF1,RALA,RALB,RAP1B,RAP2A,RHOB,RHOC,RHOG,RHOJ,RHOT1,RND1,RND3,RPS6KB1,RRAS2,TGFBR2
Erythropoietin Signaling Pathway	4.45	0.232	-0.324	AKT1,AKT2,BIRC3,CCND2,CSF2,CXCL8,FOS,FOXO3,GSK3B,IL11,IL18,IL6,IRS2,ITPR1,ITPR3,JUN,LIF,MDM2,NFKB1,NFKB2,NFKBIA,NFKBIE,NOS3,PIK3C2A,PIK3CA,PIK3CG,PIK3R3,PRKCE,PRKD1,RAF1,RALA,RALB,RAP1B,RAP2A,RELA,RELB,RPS6KB1,RRAS2,SRC
mTOR Signaling	4.44	0.221	-0.186	AKT1,AKT2,DDIT4,EIF3A,EIF3B,EIF3C,EIF3D,EIF3G,EIF3J,EIF4A1,EIF4A2,EIF4E,EIF4EBP1,EIF4EBP2,EIF4G2,EIF4G3,HMOX1,INSR,PDGFC,PIK3C2A,PIK3CA,PIK3CG,PIK3R3,PLD6,PPP2CA,PPP2R5B,PRKAB1,PRKCE,PRKD1,RALA,RALB,RAP1B,RAP2A,RHOB,RHOC,RHOG,RHOJ,RHOT1,RND1,RND3,RPS27L,RPS6KA2,RPS6KB1,RRAS2,VEGFA
Cholecystokinin/Gastrin-mediated Signaling	4.41	0.256	-0.557	ATF2,EGFR,EPHA4,FOS,GNA13,IL18,ITPR1,ITPR3,JUN,MEF2C,PLCB1,PLCB3,PRKCE,PRKD1,PTGS2,PTK2,RAF1,RALA,RALB,RAP1B,RAP2A,RHOB,RHOC,RHOG,RHOJ,RHOT1,RND1,RND3,RRAS2,SRC
PPARα/RXRα Activation	4.38	0.227	-0.898	ABCA1,ADCY6,APOA1,BMPR2,CKAP5,FASN,GK,GNA14,GNAS,GPD2,HELZ2,HSP90AA1,HSP90B1,IL1R1,IL6,INSR,JUN,MAP4K4,MEF2C,NFKB1,NFKB2,NFKBIA,NFKBIE,NR2F1,PDIA3,PLCB1,PLCB3,PLCH2,PRKAB1,PRKACA,PRKAR1A,PRKAR2B,RAF1,RALA,RALB,RAP1B,RAP2A,RELA,RELB,RRAS2,TGFBR2
Melanoma Signaling	4.37	0.34	-0.728	AKT1,AKT2,CDK4,CDKN1A,E2F1,MDM2,PIK3C2A,PIK3CA,PIK3CG,PIK3R3,RAF1,RALA,RALB,RAP1B,RAP2A,RB1,RRAS2
FAT10 Cancer Signaling Pathway	4.37	0.34	-0.258	ACKR3,AKT1,AKT2,BMPR2,CXCR4,EEF1A1,GSK3B,IL6,NFKB1,NFKB2,NFKBIA,NFKBIE,RELA,RELB,STAT3,TGFBR2,TNFRSF11B
Sumoylation Pathway	4.37	0.267	-1.964	ARHGDIB,CBX4,ETS1,FOS,JUN,MDM2,NFKB1,NFKB2,NFKBIA,NR3C1,PIAS4,RANGAP1,RFC3,RHOB,RHOC,RHOG,RHOJ,RHOT1,RND1,RND3,SENP7,SUMO1,SUMO2,SUMO3,UBA2,ZEB1,ZNF217
BEX2 Signaling Pathway	4.34	0.287	0	AKT1,AKT2,BEX2,CDH2,CDKN1A,GSK3B,JUN,LMO2,MAP2,MMP2,NFKB1,NFKB2,NFKBIA,NGF,PDGFC,PPP2CA,PPP2R5B,RELA,RELB,STAT3,SWAP70,TCF4,VEGFA
Role of Osteoblasts, Osteoclasts and Chondrocytes in Rheumatoid Arthritis	4.29	0.215	#NUM!	ADAMTS4,AKT1,AKT2,BIRC3,BMP1,BMP4,BMPR2,CALM1 (includes others),CHP1,COL1A1,CSF2,CSNK1A1,CSNK1D,CSNK1G2,DKK2,FOS,FZD2,FZD4,GSK3B,GSN,IL11,IL18,IL18R1,IL1R1,IL6,JUN,MMP1,MMP14,NFATC2,NFATC4,NFKB1,NFKBIA,NFKBIE,PIK3C2A,PIK3CA,PIK3CG,PIK3R3,PPP3CC,RELA,SFRP1,SFRP4,SMAD1,SRC,TCF4,TNFRSF11B,WNT11,WNT5A
HOTAIR Regulatory Pathway	4.27	0.233	-0.343	AKT1,AKT2,ATG3,CD44,CDKN1A,COL1A1,COL1A2,COL3A1,EZH2,FOXM1,H3-3A/H3-3B,JAM2,JARID2,MDM2,MMP1,MMP14,MMP2,MMP28,MYC,NFKB1,NFKB2,NFKBIA,PCDH10,PIK3C2A,PIK3CA,PIK3CG,PIK3R3,RELA,RELB,RHOC,SNUPN,STAT3,TCF4,TLR4,VIM,WNT11,WNT5A
Endoplasmic Reticulum Stress Pathway	4.21	0.476	1.667	ATF4,CALR,DDIT3,EIF2S1,ERN1,HSP90B1,HSPA5,MBTPS1,TAOK3,XBP1
Synaptic Long Term Potentiation	4.16	0.246	-1.976	ATF2,ATF4,CALM1 (includes others),CAMK2G,CHP1,CREB3,GNA14,GRIA1,GRINA,ITPR1,ITPR3,PDIA3,PLCB1,PLCB3,PLCH2,PPP1CC,PPP1R10,PPP1R12A,PPP1R3C,PPP3CC,PRKACA,PRKAR1A,PRKAR2B,PRKCE,PRKD1,RAF1,RALA,RALB,RAP1B,RAP2A,RRAS2
Epithelial Adherens Junction Signaling	4.16	0.232	0.667	ACTR3,AKT1,AKT2,ARHGEF17,ARPC1A,ARPC1B,ARPC3,ARPC5,BMPR2,CDH2,EGFR,FGF1,FGFR1,FYN,LATS2,MAGI1,MYH10,MYL12A,NOTCH1,NOTCH2,NOTCH3,PPP2CA,PPP2R5B,PRKAB1,RALA,RALB,RAP1B,RAP2A,RAPGEF1,RRAS2,SRC,STK3,TCF4,TGFBR2,VCL,YWHAG
Thyroid Cancer Signaling	4.14	0.286	-0.426	AKT1,AKT2,BDNF,CXCL8,CXCR4,FOS,GSK3B,INSR,IRS2,JUN,MYC,NGF,PIK3C2A,PIK3CA,PIK3CG,PIK3R3,RALA,RALB,RAP1B,RAP2A,RRAS2,TCF4
Chemokine Signaling	4.14	0.286	-1.091	CALM1 (includes others),CAMK2G,CCL2,CCL5,CXCL12,CXCR4,FOS,JUN,MAPK11,MPRIP,PIK3CG,PLCB1,PLCB3,PPP1R12A,PTK2,RAF1,RALA,RALB,RAP1B,RAP2A,RRAS2,SRC
IL-17A Signaling in Fibroblasts	4.13	0.368	#NUM!	CCL2,CEBPB,FOS,GSK3B,IL6,JUN,MAPK11,MMP1,NFKB1,NFKB2,NFKBIA,NFKBIE,RELA,RELB
Telomerase Signaling	4.13	0.26	-0.853	ABL1,AKT1,AKT2,CDKN1A,DKC1,E2F1,EGFR,ELF2,ETS1,HDAC7,HSP90AA1,HSP90B1,MYC,PIK3C2A,PIK3CA,PIK3CG,PIK3R3,PPP2CA,PPP2R5B,RAF1,RALA,RALB,RAP1B,RAP2A,RB1,RRAS2,TERF2
Role of IL-17A in Arthritis	4.11	0.316	#NUM!	ATF2,CCL2,CCL5,CXCL3,CXCL8,MAPK11,MMP1,NFKB1,NFKB2,NFKBIA,NFKBIE,PIK3C2A,PIK3CA,PIK3CG,PIK3R3,PTGS2,RELA,RELB
Opioid Signaling Pathway	4.1	0.201	-0.146	ADCY6,AKT1,AKT2,ATF2,ATF4,CACNB3,CALM1 (includes others),CAMK2G,CDKN1B,CLTC,CREB3,FOS,FOSB,FYN,GNA13,GNA14,GNAS,GNAT1,GNB4,GNG11,GNG12,GRINA,GRK5,GSK3B,ITPR1,ITPR3,MAPK6,MYC,NFKB1,NFKB2,NFKBIA,NOS3,PIK3CG,PLCB1,PPP3CC,PRKACA,PRKAR1A,PRKAR2B,PRKCE,PRKD1,RAF1,RALA,RALB,RAP1B,RAP2A,RGS17,RGS3,RGS4,RGS5,RPS6KA2,RPS6KB1,RRAS2,RYR3,SRC,TCF4
Role of NFAT in Cardiac Hypertrophy	4.08	0.212	-2.967	ADCY6,AKT1,AKT2,CACNB3,CALM1 (includes others),CAMK2G,CHP1,CSNK1A1,GNAS,GNB4,GNG11,GNG12,GSK3B,HDAC7,IL11,IL6,IL6ST,ITPR1,ITPR3,LIF,MAPK11,MEF2C,NFATC4,PDIA3,PIK3C2A,PIK3CA,PIK3CG,PIK3R3,PLCB1,PLCB3,PLCH2,PPP3CC,PRKACA,PRKAR1A,PRKAR2B,PRKCE,PRKD1,RAF1,RALA,RALB,RAP1B,RAP2A,RCAN1,RRAS2,SRC,TGFBR2
Adipogenesis pathway	4.07	0.241	#NUM!	AKT1,BMP4,BMPR2,CEBPB,DDIT3,EZH2,FGF1,FGF2,FGFR1,FZD2,FZD4,GTF2H1,GTF2H3,HDAC7,KAT2A,KAT2B,KAT7,MNAT1,NFATC4,NR1D2,NR2F2,PER2,RB1,RPS6KB1,RUNX1T1,SMAD1,SOX9,SREBF1,TXNIP,WNT5A,XBP1,ZNF423
NRF2-mediated Oxidative Stress Response	4.07	0.213	1.8	ACTA2,ACTG1,ACTG2,AKT1,ATF4,BACH1,CCT7,DNAJA3,DNAJB5,DNAJC10,DNAJC11,ENC1,FOS,FOSL1,FTH1,FTL,GSK3B,GSTO1,HACD3,HERPUD1,HMOX1,HSP90AA1,HSP90B1,HSPB8,JUN,MAFF,MAFG,NFE2L2,NQO1,PIK3C2A,PIK3CA,PIK3CG,PIK3R3,PPIB,PRKCE,PRKD1,RAF1,RALA,RALB,RAP1B,RAP2A,RRAS2,SQSTM1,TXNRD1,UBE2E3
RANK Signaling in Osteoclasts	4.02	0.27	-0.229	AKT1,AKT2,BIRC3,CALM1 (includes others),CHP1,FOS,GSN,JUN,MAP3K11,MAPK11,NFATC2,NFKB1,NFKB2,NFKBIA,NFKBIE,PIK3C2A,PIK3CA,PIK3CG,PIK3R3,PPP3CC,RAF1,RELA,RELB,SRC
Coronavirus Pathogenesis Pathway	3.99	0.216	1.441	ABL1,ADAM9,ATF4,ATP6V1A,BAX,CCL2,CCL5,CDK4,CXCL8,DDIT3,DDX58,E2F1,E2F7,EEF1A1,EIF4E,FOS,FURIN,HDAC7,IL6,JUN,MAPK11,NFKB1,NFKB2,NFKBIA,NFKBIE,NPC1,NUP98,PA2G4,PTGS2,RB1,RBL2,RELA,RELB,RPS27L,STAT3,TBK1,TFDP1,TGFBR2,TNPO2,TOMM70,TRIM25,ZC3HAV1
WNT/β-catenin Signaling	3.97	0.224	1.061	AKT1,AKT2,APPL2,BMPR2,CD44,CDH2,CDH5,CSNK1A1,CSNK1D,CSNK1G2,CSNK2A1,DKK2,FZD2,FZD4,GSK3B,JUN,MDM2,MYC,PPP2CA,PPP2R5B,RARB,RARG,RUVBL2,SFRP1,SFRP4,SOX11,SOX12,SOX17,SOX18,SOX4,SOX9,SRC,TCF4,TGFBR2,TLE3,UBC,WNT11,WNT5A
FLT3 Signaling in Hematopoietic Progenitor Cells	3.95	0.278	-1.091	AKT1,AKT2,ATF2,ATF4,CREB3,EIF4E,EIF4EBP1,MAPK11,PIK3C2A,PIK3CA,PIK3CG,PIK3R3,RAF1,RALA,RALB,RAP1B,RAP2A,RPS6KA2,RPS6KB1,RRAS2,STAT3,STAT6
LPS-stimulated MAPK Signaling	3.9	0.271	-0.218	ATF2,FOS,JUN,MAPK11,NFKB1,NFKB2,NFKBIA,NFKBIE,PIK3C2A,PIK3CA,PIK3CG,PIK3R3,PRKCE,PRKD1,RAF1,RALA,RALB,RAP1B,RAP2A,RELA,RELB,RRAS2,TLR4
BMP signaling pathway	3.9	0.271	-0.688	ATF2,BMP1,BMP4,BMPR2,FST,JUN,MAGED1,MAPK11,NFKB1,NFKB2,PRKACA,PRKAR1A,PRKAR2B,RAF1,RALA,RALB,RAP1B,RAP2A,RELA,RELB,RRAS2,SMAD1,ZNF423
Germ Cell-Sertoli Cell Junction Signaling	3.86	0.223	#NUM!	ACTA2,ACTG1,ACTG2,ACTN4,AKT1,CDH2,GSN,ITGA6,ITGB1,JUP,MAP3K11,PIK3C2A,PIK3CA,PIK3CG,PIK3R3,PTK2,RALA,RALB,RAP1B,RAP2A,RHOB,RHOC,RHOG,RHOJ,RHOT1,RND1,RND3,RRAS2,SRC,TGFBR2,TUBA1A,TUBA1B,TUBB2A,TUBB2B,TUBB3,TUBB4A,VCL
GNRH Signaling	3.82	0.216	-2.401	ADCY6,ATF2,ATF4,CACNB3,CALM1 (includes others),CAMK2G,CREB3,EGFR,FOS,GNA14,GNAS,GNB4,GNG11,GNG12,HBEGF,ITPR1,ITPR3,JUN,MAP3K11,MAPK11,MMP2,NFKB1,NFKB2,PLCB1,PLCB3,PRKACA,PRKAR1A,PRKAR2B,PRKCE,PRKD1,PTK2,RAF1,RALA,RALB,RAP1B,RAP2A,RELA,RELB,RRAS2,SRC
PDGF Signaling	3.82	0.267	-0.626	ABL1,ABL2,CSNK2A1,FOS,INPP5F,JUN,MYC,PDGFB,PDGFC,PDGFRA,PIK3C2A,PIK3CA,PIK3CG,PIK3R3,RAF1,RALA,RALB,RAP1B,RAP2A,RRAS2,SRC,STAT3,SYNJ2
Apelin Pancreas Signaling Pathway	3.81	0.333	-1.069	APLN,DDIT3,ERN1,NFKB1,NFKB2,PIK3C2A,PIK3CA,PIK3CG,PIK3R3,PRKAB1,PRKACA,PRKAR1A,PRKAR2B,RELA,RELB
Polyamine Regulation in Colon Cancer	3.79	0.3	#NUM!	AZIN1,MXD1,MYC,OAZ2,ODC1,PSMA6,PSMB9,PSMC4,PSMD12,PSMD14,PSMD4,PSMD8,PSME1,PSME3,PSME4,PSMF1,SAT1,TCF4
EGF Signaling	3.79	0.309	-1	AKT1,AKT2,CSNK2A1,EGFR,FOS,ITPR1,ITPR3,JUN,MAPK11,PIK3C2A,PIK3CA,PIK3CG,PIK3R3,RAF1,RPS6KB1,SRC,STAT3
Mouse Embryonic Stem Cell Pluripotency	3.78	0.252	-2.2	AKT1,AKT2,BMP4,BMPR2,FZD2,FZD4,GSK3B,ID1,ID3,IL6ST,LIF,MAPK11,MYC,PIK3C2A,PIK3CA,PIK3CG,PIK3R3,RAF1,RALA,RALB,RAP1B,RAP2A,RRAS2,SMAD1,STAT3,TCF4
BAG2 Signaling Pathway	3.78	0.272	-0.535	CDKN1A,HSP90AA1,HSPA4,HSPA5,HSPA9,MDM2,MYC,NFKB1,NFKB2,PSMA6,PSMB9,PSMC4,PSMD12,PSMD14,PSMD4,PSMD8,PSME1,PSME3,PSME4,PSMF1,RELA,RELB
Endothelin-1 Signaling	3.77	0.215	0	ADCY6,CASP2,CASP4,EDN1,FOS,GAB1,GNA13,GNA14,GNAS,GNAT1,HMOX1,ITPR1,ITPR3,JUN,MAPK11,MAPK6,MYC,NOS3,NPR2,PDIA3,PIK3C2A,PIK3CA,PIK3CG,PIK3R3,PLCB1,PLCB3,PLCH2,PLD6,PRKCE,PRKD1,PTGS1,PTGS2,RAF1,RALA,RALB,RAP1B,RAP2A,RRAS2,SHF,SRC
Neurotrophin/TRK Signaling	3.75	0.276	-1.091	AKT1,ATF2,ATF4,BDNF,CREB3,FOS,GAB1,JUN,NGF,PIK3C2A,PIK3CA,PIK3CG,PIK3R3,RAF1,RALA,RALB,RAP1B,RAP2A,RRAS2,SPRY1,SPRY2
p53 Signaling	3.74	0.255	1.091	AKT1,AKT2,BAX,BIRC5,CCND2,CCNG1,CDK4,CDKN1A,CSNK1D,E2F1,GNL3,GSK3B,JMY,JUN,KAT2B,MDM2,PIK3C2A,PIK3CA,PIK3CG,PIK3R3,PMAIP1,RB1,SERPINE2,THBS1,TNFRSF10B
Fcγ Receptor-mediated Phagocytosis in Macrophages and Monocytes	3.7	0.258	0.408	ACTA2,ACTG1,ACTG2,ACTR3,AKT1,AKT2,ARPC1A,ARPC1B,ARPC3,ARPC5,CSF2,EZR,FYN,HMOX1,PIK3CG,PIK3R3,PLD6,PRKCE,PRKD1,RAB11A,RPS6KB1,SRC,VASP,VAV3
PAK Signaling	3.6	0.239	-2.4	ARHGEF6,ARHGEF7,ITGA1,ITGA10,ITGA4,ITGA6,ITGA7,ITGA8,ITGAV,ITGB1,ITGB8,MYL12A,MYL9,MYLK,PDGFB,PDGFC,PDGFRA,PIK3C2A,PIK3CA,PIK3CG,PIK3R3,PTK2,RAF1,RALA,RALB,RAP1B,RAP2A,RRAS2
Endocannabinoid Developing Neuron Pathway	3.59	0.236	-0.626	ADCY6,AKT1,AKT2,ATF2,ATF4,CDKN1B,CREB3,GNB4,GNG11,GNG12,GSK3B,MAPK11,MAPK6,MGLL,PIK3C2A,PIK3CA,PIK3CG,PIK3R3,PRKACA,PRKAR1A,PRKAR2B,RAF1,RALA,RALB,RAP1B,RAP2A,RRAS2,SRC,STAT3
Unfolded protein response	3.58	0.258	2	ATF4,CALR,CEBPB,CEBPG,DDIT3,DNAJA3,DNAJB5,DNAJC10,DNAJC11,ERN1,HSP90B1,HSPA4,HSPA5,HSPA9,HSPH1,INSIG1,MBTPS1,NFE2L2,PDIA6,PPP1R15A,SCAP,SREBF1,XBP1
Agrin Interactions at Neuromuscular Junction	3.52	0.279	-0.728	ACTA2,ACTG1,ACTG2,ARHGEF6,ARHGEF7,CTTN,DAG1,EGFR,ITGA4,ITGB1,JUN,PTK2,RALA,RALB,RAP1B,RAP2A,RRAS2,SRC,UTRN
IL-3 Signaling	3.5	0.266	-0.218	AKT1,AKT2,CHP1,FOS,JUN,PIK3C2A,PIK3CA,PIK3CG,PIK3R3,PPP3CC,PRKCE,PRKD1,RAF1,RALA,RALB,RAP1B,RAP2A,RAPGEF1,RRAS2,STAT3,STAT6
Cancer Drug Resistance By Drug Efflux	3.48	0.293	#NUM!	ABCB1,AKT1,AKT2,FOXO3,MDM2,NFKB1,PIK3CA,PIK3CG,PIK3R3,PTGS2,RAF1,RALA,RALB,RAP1B,RAP2A,RRAS2,YBX1
Antiproliferative Role of Somatostatin Receptor 2	3.46	0.27	-0.277	CDKN1A,CDKN1B,CTH,GNB4,GNG11,GNG12,NPR2,NPR3,PIK3C2A,PIK3CA,PIK3CG,PIK3R3,RALA,RALB,RAP1B,RAP2A,RRAS2,SLC39A7,SMARCC2,SRC
Regulation of the Epithelial-Mesenchymal Transition Pathway	3.42	0.207	#NUM!	AKT1,AKT2,APH1A,CDH2,EGFR,ETS1,FGF1,FGF16,FGF2,FGF5,FGFR1,FZD2,FZD4,GAB1,GSK3B,HMGA2,MMP2,NFKB1,NFKB2,NOTCH1,NOTCH2,NOTCH3,PIK3C2A,PIK3CA,PIK3CG,PIK3R3,RAF1,RALA,RALB,RAP1B,RAP2A,RELA,RELB,RRAS2,STAT3,TCF4,TGFBR2,WNT11,WNT5A,ZEB1
IL-15 Production	3.41	0.233	1.732	ABL1,ABL2,CLK1,DDR2,DYRK3,EGFR,EPHA2,EPHA4,EPHB4,FGFR1,FYN,IL6,INSR,KDR,KIT,LMTK2,MAP3K11,MERTK,NFKB1,NFKB2,PDGFRA,PTK2,RELA,RELB,SRC,TEK,TIE1,TNK2
Role of IL-17F in Allergic Inflammatory Airway Diseases	3.36	0.318	1.155	ATF2,ATF4,CCL2,CREB3,CSF2,CXCL8,IL11,IL6,NFKB1,NFKB2,RAF1,RELA,RELB,RPS6KA2
Spliceosomal Cycle	3.36	0.306	3.873	BCAS2,CASC3,CDC5L,DDX39B,MAGOH,PLRG1,PRPF19,SF1,SF3A1,SF3A3,SF3B2,SF3B3,SF3B4,U2AF2,XAB2
Estrogen-mediated S-phase Entry	3.27	0.385	1	CCNA2,CDK4,CDKN1A,CDKN1B,E2F1,E2F7,MYC,RB1,SKP2,TFDP1
Acute Phase Response Signaling	3.25	0.207	0.539	AKT1,AKT2,APOA1,CEBPB,CP,FOS,FTL,HMOX1,IL18,IL1R1,IL6,IL6ST,JUN,MAPK11,NFKB1,NFKB2,NFKBIA,NFKBIE,NOLC1,NR3C1,OSMR,PIK3CA,PIK3CG,PIK3R3,RAF1,RALA,RALB,RAP1B,RAP2A,RBP4,RELA,RELB,RRAS2,SOCS5,STAT3,TCF4,TNFRSF11B,VWF
STAT3 Pathway	3.23	0.222	0.816	BMPR2,CDKN1A,EGFR,FGF2,FGFR1,IGF2R,IL18R1,IL1R1,IL4R,IL6ST,INSR,KDR,MAP3K11,MAPK11,MYC,PDGFB,PDGFRA,PIAS3,PIM1,RAF1,RALA,RALB,RAP1B,RAP2A,RRAS2,SOCS5,SRC,STAT3,TGFBR2,VEGFA
G Beta Gamma Signaling	3.22	0.225	-1.177	AKT1,AKT2,ARHGEF6,CACNB3,CAV2,EGFR,GNA13,GNA14,GNAS,GNAT1,GNB4,GNG11,GNG12,HBEGF,ITPR1,ITPR3,PIK3CG,PRKACA,PRKAR1A,PRKAR2B,PRKCE,PRKD1,RAF1,RALA,RALB,RAP1B,RAP2A,RRAS2,SRC
Melanocyte Development and Pigmentation Signaling	3.21	0.245	-1.46	ADCY6,ATF2,ATF4,CREB3,GNAS,KIT,KITLG,PIK3C2A,PIK3CA,PIK3CG,PIK3R3,PRKACA,PRKAR1A,PRKAR2B,RAF1,RALA,RALB,RAP1B,RAP2A,RPS6KA2,RPS6KB1,RRAS2,SRC
Death Receptor Signaling	3.21	0.245	0.218	ACTA2,ACTG1,ACTG2,ARHGDIB,BIRC3,CASP2,CRADD,CYC1,LMNA,MAP4K4,NFKB1,NFKB2,NFKBIA,NFKBIE,PARP14,RELA,RELB,SPTAN1,TBK1,TIPARP,TNFRSF10B,TNFRSF21,TNKS
TNFR2 Signaling	3.2	0.355	1	BIRC3,FOS,JUN,NFKB1,NFKB2,NFKBIA,NFKBIE,RELA,RELB,TBK1,TNFAIP3
Cyclins and Cell Cycle Regulation	3.19	0.253	0.775	ABL1,CCNA2,CCND2,CCND3,CDK4,CDKN1A,CDKN1B,CDKN2C,CDKN2D,E2F1,E2F7,GSK3B,HDAC7,PA2G4,PPP2CA,PPP2R5B,RAF1,RB1,RBL2,SKP2,TFDP1
Huntington's Disease Signaling	3.18	0.188	-0.378	AKT1,AKT2,ARFIP2,ATF2,ATF4,ATP5F1B,ATP5PF,BAX,BDNF,CAPN2,CASP2,CASP4,CLTC,CREB3,DLG4,DYNC1I2,EGFR,GNA14,GNB4,GNG11,GNG12,HDAC7,HSPA4,HSPA5,HSPA9,ITPR1,JUN,NGF,PIK3C2A,PIK3CA,PIK3CG,PIK3R3,PLCB1,PLCB3,PRKCE,PRKD1,PSMA6,PSMB9,PSMC4,PSMD12,PSMD14,PSMD4,PSMD8,PSME1,PSME3,PSME4,PSMF1,SGK1,TCERG1,TGM2,UBC,YKT6
Renal Cell Carcinoma Signaling	3.14	0.256	-0.728	AKT1,AKT2,ETS1,FOS,GAB1,JUN,PDGFB,PIK3C2A,PIK3CA,PIK3CG,PIK3R3,RAF1,RALA,RALB,RAP1B,RAP2A,RAPGEF1,RRAS2,UBC,VEGFA
PFKFB4 Signaling Pathway	3.14	0.304	-0.832	ATF2,ATF4,CREB3,FGF2,GNAS,GPI,HK1,HK2,PFKM,PRKACA,PRKAR1A,PRKAR2B,TKT,XDH
IL-23 Signaling Pathway	3.14	0.304	-0.277	AKT1,AKT2,CSF2,NFKB1,NFKB2,NFKBIA,PIK3C2A,PIK3CA,PIK3CG,PIK3R3,RELA,RELB,RORA,STAT3
HIPPO signaling	3.11	0.25	0.832	AJUBA,CD44,CSNK1D,DLG4,LATS2,PARD3,PPP1CC,PPP1R10,PPP1R12A,PPP1R3C,PPP2CA,PPP2R5B,SKP2,SMAD1,STK3,TEAD1,TEAD2,TEAD4,TJP2,WWTR1,YWHAG
Androgen Signaling	3.11	0.208	-0.5	CACNB3,CALM1 (includes others),CALR,GNA13,GNA14,GNAS,GNAT1,GNB4,GNG11,GNG12,GTF2H1,GTF2H3,H3-3A/H3-3B,HSP90AA1,HSPA4,ITPR1,ITPR3,JUN,KAT2B,KAT7,MNAT1,NFKB1,NFKB2,PRKACA,PRKAR1A,PRKAR2B,PRKCE,PRKD1,RELA,RELB,SRC,TAF11,TAF13,TAF4B,TAF9
Purine Nucleotides De Novo Biosynthesis II	3.09	0.545	2.449	ATIC,GART,GMPS,PAICS,PFAS,PPAT
Production of Nitric Oxide and Reactive Oxygen Species in Macrophages	3.06	0.202	-1.372	AKT1,AKT2,APOA1,CLU,FOS,JUN,MAP3K11,MAPK11,NFKB1,NFKB2,NFKBIA,NFKBIE,PCYOX1,PIK3C2A,PIK3CA,PIK3CG,PIK3R3,PPP1CC,PPP1R10,PPP1R12A,PPP1R3C,PPP2CA,PPP2R5B,PRKCE,PRKD1,RAP1B,RBP4,RELA,RELB,RHOB,RHOC,RHOG,RHOJ,RHOT1,RND1,RND3,TLR4,TNFRSF11B
Role of PKR in Interferon Induction and Antiviral Response	3.05	0.22	-1.4	ATF2,ATF3,BAX,CYC1,DDX58,E2F1,EIF2S1,FOS,HSP90AA1,HSP90B1,HSPA4,HSPA5,HSPA9,IL18,IL24,JUN,MAPK11,NFKB1,NFKB2,NFKBIA,NFKBIE,PDGFB,PDGFC,PRKRA,RELA,RELB,SCARA3,STAT3,TLR4
UVB-Induced MAPK Signaling	3.05	0.288	-0.277	AKT1,EGFR,EIF4E,EIF4EBP1,FOS,H3-3A/H3-3B,JUN,MAPK11,PIK3C2A,PIK3CA,PIK3CG,PIK3R3,PRKCE,PRKD1,RPS6KB1
Thrombopoietin Signaling	3.02	0.27	-0.243	FOS,IRS2,JUN,MYC,PIK3C2A,PIK3CA,PIK3CG,PIK3R3,PRKCE,PRKD1,RAF1,RALA,RALB,RAP1B,RAP2A,RRAS2,STAT3
WNT/Ca+ pathway	3.02	0.27	-0.5	ATF2,ATF4,CREB3,FZD2,FZD4,GSK3B,NFATC2,NFATC4,NFKB1,NFKB2,PDIA3,PLCB1,PLCB3,PLCH2,RELA,RELB,WNT5A
Leukocyte Extravasation Signaling	3.01	0.201	-0.174	ABL1,ACTA2,ACTG1,ACTG2,ACTN4,CD44,CDH5,CLDN1,CTTN,CXCL12,CXCR4,DLC1,EDIL3,EZR,ITGA4,ITGB1,JAM2,MAPK11,MMP1,MMP14,MMP2,MMP28,MSN,PIK3C2A,PIK3CA,PIK3CG,PIK3R3,PRKCE,PRKD1,PTK2,RAP1B,RDX,SIPA1,SRC,TIMP3,VASP,VAV3,VCL
Hereditary Breast Cancer Signaling	3.01	0.216	#NUM!	AKT1,AKT2,ARID1A,ARID2,CCND2,CCND3,CDK4,CDKN1A,E2F1,FANCG,HDAC7,PIK3C2A,PIK3CA,PIK3CG,PIK3R3,PMS2,RAD50,RAD51,RALA,RALB,RAP1B,RAP2A,RB1,RFC3,RRAS2,SMARCA4,SMARCC2,SMARCD1,UBC,XPC
Sphingosine-1-phosphate Signaling	2.99	0.226	-2.449	ADCY6,AKT1,AKT2,ASAH1,CASP2,CASP4,GNA13,PDGFB,PDGFC,PDGFRA,PDIA3,PIK3C2A,PIK3CA,PIK3CG,PIK3R3,PLCB1,PLCB3,PLCH2,PTK2,RHOB,RHOC,RHOG,RHOJ,RHOT1,RND1,RND3
Tight Junction Signaling	2.98	0.203	#NUM!	ACTA2,ACTG1,ACTG2,AKT1,AKT2,ARHGEF2,CDK4,CLDN1,CPSF2,CPSF3,EPB41,FOS,JAM2,JUN,MYH10,MYH3,MYL9,MYLK,NFKB1,NFKB2,PPP2CA,PPP2R5B,PRKACA,PRKAR1A,PRKAR2B,RELA,RELB,SPTAN1,SYMPK,TGFBR2,TJP2,TNFRSF11B,VASP,VCL,YBX3,YKT6
eNOS Signaling	2.97	0.211	-3.266	ADCY6,AKT1,AKT2,AQP1,CALM1 (includes others),CCNA2,CHRM4,GNAS,HSP90AA1,HSP90B1,HSPA4,HSPA5,HSPA9,ITPR1,ITPR3,KDR,LPAR1,LPAR6,NOS3,PDGFC,PIK3C2A,PIK3CA,PIK3CG,PIK3R3,PRKAB1,PRKACA,PRKAR1A,PRKAR2B,PRKCE,PRKD1,SLC7A1,VEGFA
ERB2-ERBB3 Signaling	2.94	0.266	-0.775	AKT1,CDKN1B,ETV4,GSK3B,JUN,MYC,PIK3C2A,PIK3CA,PIK3CG,PIK3R3,RAF1,RALA,RALB,RAP1B,RAP2A,RRAS2,STAT3
Virus Entry via Endocytic Pathways	2.94	0.231	#NUM!	ABL1,ACTA2,ACTG1,ACTG2,AP1S2,CD55,CLTC,FYN,HLA-A,HLA-B,ITGB1,ITGB8,PIK3C2A,PIK3CA,PIK3CG,PIK3R3,PRKCE,PRKD1,RALA,RALB,RAP1B,RAP2A,RRAS2,SRC
Oncostatin M Signaling	2.92	0.302	-0.577	EPAS1,IL6ST,MMP1,OSMR,PLAU,RAF1,RALA,RALB,RAP1B,RAP2A,RRAS2,STAT3,TIMP3
Semaphorin Signaling in Neurons	2.9	0.271	#NUM!	ARHGEF12,DPYSL4,FYN,ITGB1,NRP1,PLXNA1,PLXNA2,PTK2,RHOB,RHOC,RHOG,RHOJ,RHOT1,RND1,RND3,SEMA3A
GM-CSF Signaling	2.9	0.257	-1.5	AKT1,AKT2,CAMK2G,CSF2,ETS1,PIK3C2A,PIK3CA,PIK3CG,PIK3R3,PIM1,PPP3CC,RAF1,RALA,RALB,RAP1B,RAP2A,RRAS2,STAT3
NGF Signaling	2.88	0.222	-1	AKT1,AKT2,ATF2,ATF4,BAX,CREB3,GAB1,MAP3K11,NFKB1,NFKB2,NGF,PIK3C2A,PIK3CA,PIK3CG,PIK3R3,RAF1,RALA,RALB,RAP1B,RAP2A,RELA,RELB,RHOG,RPS6KA2,RPS6KB1,RRAS2
CDK5 Signaling	2.87	0.225	-1.279	ABL1,ADCY6,BDNF,FOSB,GNAS,ITGA6,ITGB1,MAPK11,MAPK6,NGF,PPP1CC,PPP1R10,PPP1R12A,PPP1R3C,PPP2CA,PPP2R5B,PRKACA,PRKAR1A,PRKAR2B,RAF1,RALA,RALB,RAP1B,RAP2A,RRAS2
Macropinocytosis Signaling	2.87	0.25	0	ACTN4,ITGB1,ITGB8,MRC1,NGF,PDGFB,PDGFC,PIK3C2A,PIK3CA,PIK3CG,PIK3R3,PRKCE,PRKD1,RALA,RALB,RAP1B,RAP2A,RRAS2,SRC
IL-1 Signaling	2.82	0.234	-0.277	ADCY6,FOS,GNA13,GNA14,GNAS,GNAT1,GNB4,GNG11,GNG12,IL1R1,IRAK4,JUN,MAPK11,NFKB1,NFKB2,NFKBIA,NFKBIE,PRKACA,PRKAR1A,PRKAR2B,RELA,RELB
Role of NANOG in Mammalian Embryonic Stem Cell Pluripotency	2.82	0.22	-1.698	AKT1,AKT2,BMP1,BMP4,BMPR2,FZD2,FZD4,GAB1,GATA6,GSK3B,IL6ST,LIF,PIK3C2A,PIK3CA,PIK3CG,PIK3R3,RAF1,RALA,RALB,RAP1B,RAP2A,RRAS2,SMAD1,STAT3,WNT11,WNT5A
CCR3 Signaling in Eosinophils	2.78	0.214	-1.291	CALM1 (includes others),GNA13,GNA14,GNAS,GNAT1,GNB4,GNG11,GNG12,ITPR1,ITPR3,MAPK11,MPRIP,MYLK,PIK3C2A,PIK3CA,PIK3CG,PIK3R3,PLCB1,PLCB3,PPP1R12A,PRKCE,PRKD1,RAF1,RALA,RALB,RAP1B,RAP2A,RRAS2
CD40 Signaling	2.78	0.258	-0.832	FOS,JUN,MAPK11,NFKB1,NFKB2,NFKBIA,NFKBIE,PIK3C2A,PIK3CA,PIK3CG,PIK3R3,PTGS1,PTGS2,RELA,RELB,STAT3,TNFAIP3
Reelin Signaling in Neurons	2.77	0.216	-1.347	ACTR3,AKT1,AKT2,APP,ARHGEF12,ARHGEF2,ARHGEF6,ARPC1A,ARPC1B,ARPC3,ARPC5,CAMK2G,CDH2,FYN,GRINA,GSK3B,ITGB1,LRP8,MAP3K11,PAFAH1B1,PIK3C2A,PIK3CA,PIK3CG,PIK3R3,RAP1B,RAPGEF1,SRC
Guanine and Guanosine Salvage I	2.76	1	#NUM!	HPRT1,LACC1,PNP
5-aminoimidazole Ribonucleotide Biosynthesis I	2.76	1	#NUM!	GART,PFAS,PPAT
Amyloid Processing	2.75	0.28	1.342	AKT1,AKT2,APH1A,APP,CAPN2,CSNK1A1,CSNK1D,CSNK2A1,GSK3B,MAPK11,PRKACA,PRKAR1A,PRKAR2B,PRKCE
Ceramide Signaling	2.71	0.233	1.342	AKT1,AKT2,FOS,JUN,NFKB1,NFKB2,PIK3C2A,PIK3CA,PIK3CG,PIK3R3,PPP2CA,PPP2R5B,RAF1,RALA,RALB,RAP1B,RAP2A,RELA,RELB,RRAS2,TNFRSF11B
IL-4 Signaling	2.71	0.233	#NUM!	AKT1,AKT2,HLA-A,HLA-B,IL4R,INPP5F,NFATC2,NFATC4,NR3C1,PIK3C2A,PIK3CA,PIK3CG,PIK3R3,RALA,RALB,RAP1B,RAP2A,RPS6KB1,RRAS2,STAT6,SYNJ2
Nitric Oxide Signaling in the Cardiovascular System	2.7	0.219	-1.706	AKT1,AKT2,CACNB3,CALM1 (includes others),HSP90AA1,HSP90B1,ITPR1,ITPR3,KDR,NOS3,NPR2,PDE2A,PDE5A,PDGFC,PIK3C2A,PIK3CA,PIK3CG,PIK3R3,PRKACA,PRKAR1A,PRKAR2B,PRKCE,PRKD1,SLC7A1,VEGFA
Corticotropin Releasing Hormone Signaling	2.7	0.207	-2.065	ADCY6,ARPC5,ATF2,ATF4,BDNF,CACNB3,CALM1 (includes others),CREB3,CTH,FOS,GNAS,ITPR1,ITPR3,JUN,MAPK11,MEF2C,NOS3,NPR2,NPR3,PRKACA,PRKAR1A,PRKAR2B,PRKCE,PRKD1,PTGS2,RAF1,RAP1B,SLC39A7,SMARCC2,VEGFA
IL-17A Signaling in Airway Cells	2.7	0.254	-0.535	AKT1,AKT2,CXCL3,GSK3B,IL6,MAPK11,NFKB1,NFKB2,NFKBIA,NFKBIE,PIK3C2A,PIK3CA,PIK3CG,PIK3R3,RELA,RELB,STAT3
CNTF Signaling	2.7	0.268	-1.291	AKT1,IL6ST,PIK3C2A,PIK3CA,PIK3CG,PIK3R3,RAF1,RALA,RALB,RAP1B,RAP2A,RPS6KA2,RPS6KB1,RRAS2,STAT3
IL-7 Signaling Pathway	2.68	0.247	-0.775	AKT1,AKT2,BAX,BCL6,CCND3,CDKN1B,FOXO3,FYN,GSK3B,JUN,MAPK11,MCL1,MYC,PIK3C2A,PIK3CA,PIK3CG,PIK3R3,PTK2
UVA-Induced MAPK Signaling	2.64	0.227	-0.775	EGFR,FOS,JUN,MAPK11,PARP14,PDIA3,PIK3C2A,PIK3CA,PIK3CG,PIK3R3,PLCB1,PLCB3,PLCH2,RALA,RALB,RAP1B,RAP2A,RPS6KA2,RPS6KB1,RRAS2,TIPARP,TNKS
Chondroitin and Dermatan Biosynthesis	2.59	0.667	0	CHPF,CHPF2,CHSY1,CHSY3
Prolactin Signaling	2.59	0.233	0	CEBPB,FOS,FYN,JUN,MYC,NR3C1,PIK3C2A,PIK3CA,PIK3CG,PIK3R3,PRKCE,PRKD1,RAF1,RALA,RALB,RAP1B,RAP2A,RRAS2,SOCS5,STAT3
α-Adrenergic Signaling	2.58	0.221	-0.832	ADCY6,CALM1 (includes others),GNA13,GNA14,GNAS,GNAT1,GNB4,GNG11,GNG12,ITPR1,ITPR3,PHKG2,PRKACA,PRKAR1A,PRKAR2B,PRKCE,PRKD1,RAF1,RALA,RALB,RAP1B,RAP2A,RRAS2
p70S6K Signaling	2.56	0.209	-1.177	AKT1,AKT2,EEF2K,EGFR,F2R,IL4R,PDIA3,PIK3C2A,PIK3CA,PIK3CG,PIK3R3,PLCB1,PLCB3,PLCH2,PPP2CA,PPP2R5B,PRKCE,PRKD1,RAF1,RALA,RALB,RAP1B,RAP2A,RPS6KB1,RRAS2,SRC,YWHAG
Coronavirus Replication Pathway	2.51	0.286	1.732	ARCN1,COPB1,COPB2,DDX1,GSK3B,IFITM2,TUBA1A,TUBA1B,TUBB2A,TUBB2B,TUBB3,TUBB4A
Inhibition of Angiogenesis by TSP1	2.48	0.312	-0.333	AKT1,AKT2,FYN,JUN,KDR,MAPK11,NOS3,TGFBR2,THBS1,VEGFA
Human Embryonic Stem Cell Pluripotency	2.46	0.196	#NUM!	AKT1,AKT2,BDNF,BMP1,BMP4,BMPR2,FGF2,FGFR1,FZD2,FZD4,GNA13,GNA14,GNAS,GNAT1,GNB4,GNG11,GNG12,GSK3B,INHBA,NGF,PDGFB,PDGFC,PDGFRA,PIK3C2A,PIK3CA,PIK3CG,PIK3R3,SMAD1,TCF4,TGFBR2,WNT11,WNT5A
Cellular Effects of Sildenafil (Viagra)	2.45	0.201	#NUM!	ACTA2,ACTG1,ACTG2,ADCY6,CACNB3,CALM1 (includes others),GNAS,ITPR1,ITPR3,MPRIP,MYH10,MYH3,MYL12A,MYL9,MYLK,NOS3,NPR2,PABPC4,PDE2A,PDE3A,PDE5A,PDIA3,PLCB1,PLCB3,PLCH2,PPP1R12A,PRKACA,PRKAR1A,PRKAR2B
FAT10 Signaling Pathway	2.41	0.259	0.816	MAP1LC3B,PSMA6,PSMB9,PSMC4,PSMD12,PSMD14,PSMD4,PSMD8,PSME1,PSME3,PSME4,PSMF1,SQSTM1,UBE2Z
Apelin Cardiac Fibroblast Signaling Pathway	2.4	0.348	0	AKT1,AKT2,ANGPT2,APLN,CCN2,IL6,NOS3,PRKAB1
Endometrial Cancer Signaling	2.38	0.25	-1.069	AKT1,AKT2,FOXO3,GSK3B,MYC,PIK3C2A,PIK3CA,PIK3CG,PIK3R3,RAF1,RALA,RALB,RAP1B,RAP2A,RRAS2
Dilated Cardiomyopathy Signaling Pathway	2.36	0.199	-0.209	ACTA2,ACTG1,ACTG2,ADCY6,AKT1,AKT2,BAX,CACNB3,CAMK2G,CNN1,DMD,GAB1,GNAS,GSK3B,ITPR1,ITPR3,LAMA4,LMNA,MAPK11,MYH10,MYH3,MYL9,PDE2A,PDE3A,PRKACA,PRKAR1A,PRKAR2B,PRKCE,TPM1
Apoptosis Signaling	2.36	0.216	-1.147	BAX,BIRC3,CAPN2,CASP2,CYC1,LMNA,MAP4K4,MCL1,NFKB1,NFKB2,NFKBIA,NFKBIE,PRKCE,RAF1,RALA,RALB,RAP1B,RAP2A,RELA,RELB,RRAS2,SPTAN1
IL-10 Signaling	2.35	0.236	#NUM!	BLVRB,FOS,HMOX1,IL18,IL1R1,IL4R,IL6,JUN,MAP4K4,MAPK11,NFKB1,NFKB2,NFKBIA,NFKBIE,RELA,RELB,STAT3
TREM1 Signaling	2.35	0.236	0	AKT1,AKT2,CCL2,CSF2,CXCL3,CXCL8,IL18,IL6,ITGB1,NFKB1,NFKB2,NLRC5,RELA,RELB,STAT3,TLR4,TREM1
IL-17 Signaling	2.34	0.19	0	AKT1,AKT2,ATF2,CCL2,CEBPB,CSF2,CXCL3,CXCL8,FOS,GSK3B,HSP90AA1,HSP90B1,IL11,IL18,IL6,JUN,LIF,MAPK11,MMP2,NFKB1,PDGFC,PIK3C2A,PIK3CA,PIK3CG,PIK3R3,PTGS2,RALA,RALB,RAP1B,RAP2A,RELA,RRAS2,TNFRSF11B,VEGFA
VEGF Family Ligand-Receptor Interactions	2.34	0.226	-0.943	AKT1,AKT2,FOS,KDR,NOS3,NRP1,PIK3C2A,PIK3CA,PIK3CG,PIK3R3,PRKCE,PRKD1,RAF1,RALA,RALB,RAP1B,RAP2A,RRAS2,VEGFA
FGF Signaling	2.34	0.226	-2.357	AKT1,AKT2,ATF2,ATF4,CREB3,FGF1,FGF16,FGF2,FGF5,FGFR1,GAB1,ITPR1,MAPK11,PIK3C2A,PIK3CA,PIK3CG,PIK3R3,RAF1,STAT3
Aldosterone Signaling in Epithelial Cells	2.32	0.194	-1.886	AHCY,CRYAB,DNAJB5,DNAJC10,DNAJC11,DNAJC2,HSP90AA1,HSP90B1,HSPA4,HSPA5,HSPA9,HSPB8,HSPD1,HSPH1,ICMT,ITPR1,ITPR3,PDIA3,PIK3C2A,PIK3CA,PIK3CG,PIK3R3,PIP5K1C,PLCB1,PLCB3,PLCH2,PRKCE,PRKD1,RAF1,SGK1,SLC9A1
Natural Killer Cell Signaling	2.32	0.187	0.507	AKT1,AKT2,COL1A1,COL1A2,COL3A1,COL5A3,FYN,HLA-A,HLA-B,HSPA4,HSPA5,HSPA9,IL18,IL18R1,IRAK4,ITGB1,MAP3K11,MAPK11,NFATC2,NFATC4,NFKB1,NFKB2,PIK3C2A,PIK3CA,PIK3CG,PIK3R3,RAF1,RALA,RALB,RAP1B,RAP2A,RELA,RELB,RRAS2,ULBP1,VAV3
IL-2 Signaling	2.31	0.246	-1.387	AKT1,AKT2,CSNK2A1,FOS,JUN,PIK3C2A,PIK3CA,PIK3CG,PIK3R3,RAF1,RALA,RALB,RAP1B,RAP2A,RRAS2
SPINK1 General Cancer Pathway	2.31	0.246	-0.775	AKT1,AKT2,EGFR,IL6,PIK3C2A,PIK3CA,PIK3CG,PIK3R3,RAF1,RALA,RALB,RAP1B,RAP2A,RRAS2,STAT3
MYC Mediated Apoptosis Signaling	2.29	0.26	-2.496	BAX,CASP2,CRADD,MCL1,MDM2,MYC,NFKB1,NFKB2,PMAIP1,PRKACA,PRKAR1A,PRKAR2B,TNFRSF11B
TNFR1 Signaling	2.29	0.26	0.302	BIRC3,CASP2,CRADD,FOS,JUN,MAP4K2,NFKB1,NFKB2,NFKBIA,NFKBIE,RELA,RELB,TNFAIP3
White Adipose Tissue Browning Pathway	2.28	0.2	-2.294	ADCY6,ANGPT2,ATF2,ATF4,BDNF,CACNB3,CEBPB,CREB3,DIO2,FGFR1,FNDC5,GNAS,ITPR1,ITPR3,KDR,LDHA,MAPK11,PRKAB1,PRKACA,PRKAR1A,PRKAR2B,RARB,RARG,RUNX1T1,SLC16A1,THRA,VEGFA
Superpathway of Serine and Glycine Biosynthesis I	2.27	0.571	2	PHGDH,PSAT1,PSPH,SHMT2
Telomere Extension by Telomerase	2.24	0.4	#NUM!	HNRNPA2B1,RAD50,TERF2,TNKS,XRCC5,XRCC6
Apelin Cardiomyocyte Signaling Pathway	2.24	0.214	-1.964	AKT1,AKT2,APLN,ITPR1,MAPK11,MAPK6,MYL12A,MYL9,MYLK,NOS3,PDIA3,PIK3C2A,PIK3CA,PIK3CG,PIK3R3,PLCB1,PLCB3,PLCH2,PRKCE,PRKD1,SLC9A1
UVC-Induced MAPK Signaling	2.21	0.255	0.577	EGFR,FOS,JUN,MAPK11,PRKCE,PRKD1,RAF1,RALA,RALB,RAP1B,RAP2A,RRAS2,SRC
Sperm Motility	2.19	0.176	-3	ABL1,ABL2,CALM1 (includes others),CLK1,DDR2,DYRK3,EGFR,EPHA2,EPHA4,EPHB4,FGFR1,FYN,GNA13,GNA14,GNAS,GNAT1,GNB4,GNG11,GNG12,INSR,ITPR1,ITPR3,KDR,KIT,LMTK2,MAP3K11,MERTK,PDE2A,PDGFRA,PDIA3,PLCB1,PLCB3,PLCH2,PRKACA,PRKAR1A,PRKAR2B,PRKCE,PRKD1,PTK2,SRC,TEK,TIE1,TNK2
ERBB Signaling	2.18	0.215	-0.688	AKT1,EGFR,FOS,GSK3B,HBEGF,JUN,MAPK11,PIK3C2A,PIK3CA,PIK3CG,PIK3R3,PRKCE,PRKD1,RAF1,RALA,RALB,RAP1B,RAP2A,RPS6KB1,RRAS2
IL-9 Signaling	2.18	0.286	0.333	IRS2,NFKB1,NFKB2,PIK3C2A,PIK3CA,PIK3CG,PIK3R3,RELA,RELB,STAT3
iNOS Signaling	2.16	0.261	1	CALM1 (includes others),FOS,IRAK4,JUN,MAPK11,NFKB1,NFKB2,NFKBIA,NFKBIE,RELA,RELB,TLR4
Neuropathic Pain Signaling In Dorsal Horn Neurons	2.13	0.21	-2.4	BDNF,CAMK2G,FOS,GRIA1,GRINA,ITPR1,ITPR3,PDIA3,PIK3C2A,PIK3CA,PIK3CG,PIK3R3,PLCB1,PLCB3,PLCH2,PRKACA,PRKAR1A,PRKAR2B,PRKCE,PRKD1,SRC
Mitochondrial Dysfunction	2.12	0.188	#NUM!	ACO2,APH1A,APP,ATP5F1B,ATP5PF,COX7C,COX8A,CPT1C,CYC1,FURIN,GPD2,MT-ATP6,MT-CO1,MT-CO2,MT-CO3,MT-CYB,MT-ND1,MT-ND2,MT-ND3,MT-ND4,MT-ND4L,MT-ND5,MT-ND6,NDUFA1,NDUFA4,NDUFB6,NDUFV1,PRDX3,TRAK1,VDAC2,XDH
Iron homeostasis signaling pathway	2.08	0.195	#NUM!	ACO2,ATP6V1A,ATP6V1B2,BMP1,BMP4,BMPR2,CP,CYBRD1,EGFR,EPAS1,ERFE,FTH1,FTL,GDF15,HMOX1,HSPA9,IL6,IREB2,PDGFB,PDGFRA,SKP2,SLC25A37,SLC39A14,SMAD1,STAT3,TWSG1
IL-17A Signaling in Gastric Cells	2.04	0.308	1.342	CCL5,CXCL8,EGFR,FOS,JUN,MAPK11,NFKB1,RELA
April Mediated Signaling	2.04	0.262	0.333	FOS,JUN,MAPK11,NFATC2,NFATC4,NFKB1,NFKB2,NFKBIA,NFKBIE,RELA,RELB
Apelin Muscle Signaling Pathway	2.01	0.25	-0.816	AKT1,AKT2,APLN,GNA13,GNA14,GNAS,GNAT1,GNB4,GNG11,GNG12,NOS3,PRKAB1
Xenobiotic Metabolism Signaling	2	0.17	#NUM!	ABCB1,ALDH1A1,ALDH1A2,ALDH1L2,ALDH6A1,CAMK2G,CHST1,CHST3,CHST7,CITED2,ESD,FTL,GSTO1,HMOX1,HS3ST1,HS3ST2,HSP90AA1,HSP90B1,IL6,MAP3K11,MAPK11,NFE2L2,NFKB1,NFKB2,NQO1,PIK3C2A,PIK3CA,PIK3CG,PIK3R3,PPP2CA,PPP2R5B,PRKCE,PRKD1,RAF1,RALA,RALB,RAP1B,RAP2A,RELA,RELB,RRAS2,SMOX,SNW1,SULT1B1,SUMO1,UST
B Cell Activating Factor Signaling	1.96	0.256	1.633	FOS,JUN,MAPK11,NFATC2,NFATC4,NFKB1,NFKB2,NFKBIA,NFKBIE,RELA,RELB
G Protein Signaling Mediated by Tubby	1.96	0.256	#NUM!	ABL1,GNA13,GNA14,GNAS,GNAT1,GNB4,GNG11,GNG12,INSR,PLCB1,PLCB3
CSDE1 Signaling Pathway	1.92	0.236	-0.277	AKT1,AKT2,CCL2,CCND3,CTTN,FOS,MYC,PABPC4,PAIP1,PTBP1,SYNCRIP,TNC,VIM
Leptin Signaling in Obesity	1.92	0.219	-2.121	ADCY6,AKT1,AKT2,PDE3A,PDIA3,PIK3C2A,PIK3CA,PIK3CG,PIK3R3,PLCB1,PLCB3,PLCH2,PRKACA,PRKAR1A,PRKAR2B,STAT3
NAD Signaling Pathway	1.87	0.186	0.192	AKT1,AKT2,CEBPB,ERN1,FGF2,GSK3B,H1-0,H1-10,HSPD1,IDH2,LDHA,NAMPT,NFKB1,NFKB2,PARP14,PDGFB,PIK3C2A,PIK3CA,PIK3CG,PIK3R3,PRKAB1,RYR3,SLC7A5,SREBF1,TIPARP,TNKS,VEGFA
Neuroinflammation Signaling Pathway	1.85	0.164	-1.313	AKT1,AKT2,APH1A,APP,ATF2,ATF4,BDNF,BIRC3,BIRC5,BMPR2,CCL2,CCL5,CHP1,CREB3,CXCL12,CXCL8,FOS,GRIA1,GRINA,GSK3B,HLA-A,HLA-B,HMOX1,IL18,IL1R1,IL6,IRAK4,JUN,MAPK11,MAPK6,NFATC2,NFATC4,NFE2L2,NFKB1,NFKB2,NGF,NOX4,PIK3C2A,PIK3CA,PIK3CG,PIK3R3,PPP3CC,PTGS2,RELA,RELB,SLC1A3,TBK1,TGFBR2,TICAM2,TLR4
Inhibition of ARE-Mediated mRNA Degradation Pathway	1.84	0.182	-1.706	AKT1,AKT2,CNOT1,CNOT4,CNOT9,EXOSC2,EXOSC6,EXOSC8,MAPK11,MAPK6,PAPOLA,PPP2CA,PPP2R5B,PRKACA,PRKAR1A,PRKAR2B,PSMA6,PSMB9,PSMC4,PSMD12,PSMD14,PSMD4,PSMD8,PSME1,PSME3,PSME4,PSMF1,TNFRSF11B,YWHAG
Arsenate Detoxification I (Glutaredoxin)	1.84	0.6	#NUM!	GSTO1,LACC1,PNP
Proline Biosynthesis II (from Arginine)	1.84	0.6	#NUM!	OAT,PYCR1,PYCR2
Tetrahydrofolate Salvage from 5,10-methenyltetrahydrofolate	1.84	0.6	#NUM!	GART,MTHFD1L,MTHFD2
Serine Biosynthesis	1.84	0.6	#NUM!	PHGDH,PSAT1,PSPH
S-methyl-5'-thioadenosine Degradation II	1.84	1	#NUM!	LACC1,MTAP
L-cysteine Degradation III	1.84	1	#NUM!	GOT1,MPST
Xanthine and Xanthosine Salvage	1.84	1	#NUM!	LACC1,PNP
Cysteine Biosynthesis/Homocysteine Degradation	1.84	1	#NUM!	CBS/CBSL,CTH
Glutamate Biosynthesis II	1.84	1	#NUM!	GLUD1,GLUD2
Glutamate Degradation X	1.84	1	#NUM!	GLUD1,GLUD2
Role of p14/p19ARF in Tumor Suppression	1.83	0.286	0	E2F1,MDM2,PIK3C2A,PIK3CA,PIK3CG,PIK3R3,RB1,SF3A1
Cysteine Biosynthesis III (mammalia)	1.81	0.304	1.134	AHCY,CBS/CBSL,CTH,MAT2A,MAT2B,PRMT3,PRMT5
Activation of IRF by Cytosolic Pattern Recognition Receptors	1.8	0.222	-0.832	ATF2,DDX58,IFIT2,IL6,ISG15,JUN,NFKB1,NFKB2,NFKBIA,NFKBIE,PPIB,RELA,RELB,TBK1
Role of PI3K/AKT Signaling in the Pathogenesis of Influenza	1.8	0.222	-0.832	AKT1,AKT2,CCL5,GSK3B,NFKB1,NFKB2,NFKBIA,NFKBIE,PIK3C2A,PIK3CA,PIK3CG,PIK3R3,RELA,RELB
MSP-RON Signaling In Macrophages Pathway	1.79	0.193	-1.091	ATF2,ATF4,CREB3,ETV3,FOS,JUN,NFKB1,NFKB2,PIK3C2A,PIK3CA,PIK3CG,PIK3R3,PTGS2,RALA,RALB,RAP1B,RAP2A,RELA,RELB,RRAS2,STAT3,TLR4
4-1BB Signaling in T Lymphocytes	1.78	0.265	1.342	ATF2,JUN,MAPK11,NFKB1,NFKB2,NFKBIA,NFKBIE,RELA,RELB
IL-12 Signaling and Production in Macrophages	1.78	0.187	#NUM!	AKT1,AKT2,APOA1,CEBPB,CLU,FOS,IL18,JUN,MAPK11,NFKB1,NFKB2,NFKBIA,NFKBIE,PCYOX1,PIK3C2A,PIK3CA,PIK3CG,PIK3R3,PRKCE,PRKD1,RBP4,RELA,RELB,STAT6,TLR4
GDNF Family Ligand-Receptor Interactions	1.76	0.211	-0.535	FOS,GAB1,IRS2,ITPR1,ITPR3,JUN,PIK3C2A,PIK3CA,PIK3CG,PIK3R3,RAF1,RALA,RALB,RAP1B,RAP2A,RRAS2
Salvage Pathways of Pyrimidine Ribonucleotides	1.72	0.198	0.943	AK5,AKT2,CDK4,CDK8,CMPK1,CSNK1A1,CSNK1D,DMPK,GRK5,HIPK1,MAPK6,PIM1,PLK1,PRKCE,PRPF4B,SGK1,UCK2,UPP1,UPRT
TGF-β Signaling	1.72	0.198	0.277	BMP4,BMPR2,FOS,INHBA,JUN,MAPK11,PIAS4,PMEPA1,RAF1,RALA,RALB,RAP1B,RAP2A,RNF111,RRAS2,SMAD1,TGFBR2,TGIF1,ZNF423
Dopamine-DARPP32 Feedback in cAMP Signaling	1.7	0.175	-1.671	ADCY6,ATF2,ATF4,CACNB3,CALM1 (includes others),CHP1,CREB3,CSNK1A1,CSNK1D,CSNK1G2,GNAS,GRINA,ITPR1,ITPR3,KCNJ8,PDIA3,PLCB1,PLCB3,PLCH2,PPP1CC,PPP1R10,PPP1R12A,PPP1R3C,PPP2CA,PPP2R5B,PPP3CC,PRKACA,PRKAR1A,PRKAR2B,PRKCE,PRKD1
Pyridoxal 5'-phosphate Salvage Pathway	1.68	0.215	0.832	AKT2,CDK4,CDK8,CSNK1A1,CSNK1D,DMPK,GRK5,HIPK1,MAPK6,PIM1,PLK1,PRKCE,PRPF4B,SGK1
Ephrin B Signaling	1.64	0.208	-0.577	CXCL12,CXCR4,EFNB1,EPHB4,GNA13,GNA14,GNAS,GNAT1,GNB4,GNG11,GNG12,KALRN,PTK2,RGS3,VAV3
ERBB4 Signaling	1.63	0.212	-0.832	AKT1,APH1A,PIK3C2A,PIK3CA,PIK3CG,PIK3R3,PRKCE,PRKD1,RAF1,RALA,RALB,RAP1B,RAP2A,RRAS2
MIF-mediated Glucocorticoid Regulation	1.62	0.25	1.414	NFKB1,NFKB2,NFKBIA,NFKBIE,NR3C1,PTGS2,RELA,RELB,TLR4
Oxidative Phosphorylation	1.61	0.19	-3.13	ATP5F1B,ATP5PF,COX7C,COX8A,CYC1,MT-ATP6,MT-CO1,MT-CO2,MT-CO3,MT-CYB,MT-ND1,MT-ND2,MT-ND3,MT-ND4,MT-ND4L,MT-ND5,NDUFA1,NDUFA4,NDUFB6,NDUFV1
Lymphotoxin β Receptor Signaling	1.61	0.222	-1.414	AKT1,AKT2,CYC1,NFKB1,NFKB2,NFKBIA,PIK3C2A,PIK3CA,PIK3CG,PIK3R3,RELA,RELB
Calcium Signaling	1.6	0.168	-2.132	ACTA2,ASPH,ATF2,ATF4,ATP2B1,ATP2C1,CACNB3,CALM1 (includes others),CALR,CAMK2G,CHP1,CREB3,GRIA1,GRINA,HDAC7,ITPR1,ITPR3,MEF2C,MYH10,MYH3,MYL9,NFATC2,NFATC4,PPP3CC,PRKACA,PRKAR1A,PRKAR2B,RAP1B,RAP2A,RCAN1,RYR3,TPM1,TPM2,TPM4,TRPC6
Arginine Biosynthesis IV	1.58	0.5	#NUM!	GLUD1,GLUD2,OAT
Arginine Degradation VI (Arginase 2 Pathway)	1.58	0.5	#NUM!	OAT,PYCR1,PYCR2
Selenocysteine Biosynthesis II (Archaea and Eukaryotes)	1.58	0.5	#NUM!	SARS1,SEPHS2,SEPSECS
Atherosclerosis Signaling	1.58	0.183	#NUM!	APOA1,CCL2,CLU,COL1A1,COL1A2,COL3A1,COL5A3,CXCL12,CXCL8,CXCR4,IL18,IL6,ITGA4,MMP1,NFKB1,NFKB2,PCYOX1,PDGFB,PDGFC,RBP4,RELA,RELB,TNFRSF12A
Role of JAK1 and JAK3 in γc Cytokine Signaling	1.58	0.209	#NUM!	IL4R,IRS2,PIK3C2A,PIK3CA,PIK3CG,PIK3R3,RALA,RALB,RAP1B,RAP2A,RRAS2,STAT3,STAT6,TSLP
Role of BRCA1 in DNA Damage Response	1.56	0.2	-0.333	ARID1A,ARID2,BRIP1,CDKN1A,E2F1,E2F7,FANCG,PLK1,RAD50,RAD51,RB1,RBL2,RFC3,SMARCA4,SMARCC2,SMARCD1
G-Protein Coupled Receptor Signaling	1.56	0.161	#NUM!	ADCY6,AKT1,AKT2,ATF2,ATF4,CAMK2G,CHRM4,CREB3,FYN,GNA14,GNAS,LPAR1,NFKB1,NFKB2,NFKBIA,NFKBIE,NPR3,PDE2A,PDE3A,PDE5A,PDE7B,PIK3C2A,PIK3CA,PIK3CG,PIK3R3,PLCB1,PLCB3,PLD6,PRKACA,PRKAR1A,PRKAR2B,PRKCE,PTGER4,RAF1,RALA,RALB,RAP1B,RAP2A,RELA,RELB,RGS4,RRAS2,SRC,STAT3
Dermatan Sulfate Biosynthesis	1.55	0.218	0	CHPF,CHPF2,CHST1,CHST3,CHST7,CHSY1,CHSY3,DSEL,HS3ST1,HS3ST2,SULT1B1,UST
Notch Signaling	1.55	0.243	0	APH1A,DLL4,FURIN,LFNG,MAML3,MFNG,NOTCH1,NOTCH2,NOTCH3
Role of MAPK Signaling in Inhibiting the Pathogenesis of Influenza	1.54	0.203	0.258	ATF2,BAX,CCL2,CCL5,CXCL8,IL6,JUN,MAPK11,NFKB1,NFKB2,NFKBIA,NFKBIE,PTGS2,RAF1,TLR4
Apelin Liver Signaling Pathway	1.52	0.269	-1.134	APLN,COL1A1,COL1A2,COL3A1,COL5A3,EDN1,GSK3B
Hepatic Cholestasis	1.51	0.169	#NUM!	ABCB1,ADCY6,ATP8B1,CSF2,CXCL8,IL11,IL18,IL1R1,IL6,INSR,IRAK4,JUN,LIF,MAP4K2,NFKB1,NFKB2,NFKBIA,NFKBIE,NR1H3,PPRC1,PRKACA,PRKAR1A,PRKAR2B,PRKCE,PRKD1,RELA,RELB,SREBF1,TJP2,TLR4,TNFRSF11B
Docosahexaenoic Acid (DHA) Signaling	1.48	0.237	#NUM!	AKT1,AKT2,APP,BAX,GSK3B,PIK3C2A,PIK3CA,PIK3CG,PIK3R3
MIF Regulation of Innate Immunity	1.48	0.227	1.667	FOS,JUN,NFKB1,NFKB2,NFKBIA,NFKBIE,PTGS2,RELA,RELB,TLR4
Chondroitin Sulfate Biosynthesis (Late Stages)	1.48	0.227	0.632	CHPF,CHST1,CHST3,CHST7,CHSY1,CHSY3,HS3ST1,HS3ST2,SULT1B1,UST
PXR/RXR Activation	1.46	0.206	#NUM!	ABCB1,AKT1,AKT2,ALDH1A1,FOXO3,IL6,INSR,NR3C1,PCK2,PRKACA,PRKAR1A,PRKAR2B,RELA
ATM Signaling	1.44	0.188	0.832	ABL1,ATF2,ATF4,CBX1,CBX5,CDKN1A,CREB3,JUN,MAPK11,MDM2,NFKBIA,PPP1CC,PPP2CA,PPP2R5B,RAD50,RAD51,SMC1A,ZEB1
Kinetochore Metaphase Signaling Pathway	1.43	0.184	-0.728	BIRC5,BUB3,CDC20,CENPO,CENPU,DSN1,PLK1,PPP1CC,PPP1R10,PPP1R12A,PPP1R3C,PPP2R5B,SKA1,SKA2,SKA3,SMC1A,SPDL1,ZWILCH,ZWINT
Circadian Rhythm Signaling	1.42	0.242	#NUM!	ATF2,ATF4,BHLHE40,CREB3,CSNK1D,GRINA,NR1D1,PER2
Toll-like Receptor Signaling	1.4	0.195	-0.707	FOS,IL18,IRAK4,JUN,MAP4K4,MAPK11,NFKB1,NFKB2,NFKBIA,RELA,RELB,TICAM2,TLR4,TNFAIP3,UBC
Inosine-5'-phosphate Biosynthesis II	1.4	0.667	#NUM!	ATIC,PAICS
Adenine and Adenosine Salvage I	1.4	0.667	#NUM!	LACC1,PNP
S-adenosyl-L-methionine Biosynthesis	1.4	0.667	#NUM!	MAT2A,MAT2B
N-acetylglucosamine Degradation I	1.4	0.667	#NUM!	AMDHD2,GNPDA1
Gαi Signaling	1.4	0.174	0	ADCY6,CHRM4,GNA13,GNA14,GNAS,GNAT1,GNB4,GNG11,GNG12,LPAR1,NPR3,PRKACA,PRKAR1A,PRKAR2B,RAF1,RALA,RALB,RALGDS,RAP1B,RAP2A,RGS4,RRAS2,SRC,STAT3
CDP-diacylglycerol Biosynthesis I	1.39	0.273	-1.633	LCLAT1,LPCAT1,LPCAT2,LPCAT4,MBOAT2,MBOAT7
Adenine and Adenosine Salvage III	1.38	0.429	#NUM!	HPRT1,LACC1,PNP
Fc Epsilon RI Signaling	1.38	0.178	-0.229	AKT1,AKT2,CSF2,FYN,GAB1,INPP5F,MAPK11,PIK3C2A,PIK3CA,PIK3CG,PIK3R3,PRKCE,PRKD1,RAF1,RALA,RALB,RAP1B,RAP2A,RRAS2,SYNJ2,VAV3
Chondroitin Sulfate Biosynthesis	1.37	0.212	0.302	CHPF,CHPF2,CHST1,CHST3,CHST7,CHSY1,CHSY3,HS3ST1,HS3ST2,SULT1B1,UST
Factors Promoting Cardiogenesis in Vertebrates	1.37	0.171	-3	ATF2,ATF4,BMP1,BMP4,BMPR2,CAMK2G,CREB3,FZD2,FZD4,GSK3B,MEF2C,MYC,MYOCD,NOX4,PDIA3,PLCB1,PLCB3,PLCH2,PRKCE,PRKD1,SMAD1,TCF4,TGFBR2,WNT11,WNT5A
Necroptosis Signaling Pathway	1.37	0.17	2.746	BIRC3,CAMK2G,CAPN2,CHP1,GLUD1,MDM2,MERTK,PPID,PPP3CC,RB1,RBCK1,RBL2,TIMM17A,TIMM23,TIMM44,TIMM50,TIMM9,TLR4,TNFRSF10B,TNFRSF11B,TOMM20,TOMM34,TOMM40,TOMM70,UBC,VDAC2
Heparan Sulfate Biosynthesis (Late Stages)	1.34	0.203	0	AADAC,AARS1,CHST1,CHST3,CHST7,EXTL2,GLCE,HS3ST1,HS3ST2,SULT1B1,TARS2,UST
Netrin Signaling	1.34	0.194	-0.577	ABLIM3,CACNB3,CHP1,DCC,ITPR1,ITPR3,NFATC2,NFATC4,PPP3CC,PRKACA,PRKAR1A,PRKAR2B,RYR3,UNC5B
Cleavage and Polyadenylation of Pre-mRNA	1.33	0.333	#NUM!	CPSF2,CPSF3,PAPOLA,WDR33
UDP-N-acetyl-D-galactosamine Biosynthesis II	1.33	0.333	2	GNPDA1,GPI,HK1,HK2
Protein Ubiquitination Pathway	1.32	0.156	#NUM!	BIRC3,CDC20,CRYAB,DNAJB5,DNAJC10,DNAJC11,DNAJC2,HLA-A,HLA-B,HSP90AA1,HSP90B1,HSPA4,HSPA5,HSPA9,HSPB8,HSPD1,HSPH1,MDM2,NEDD4L,PSMA6,PSMB9,PSMC4,PSMD12,PSMD14,PSMD4,PSMD8,PSME1,SKP2,UBC,UBE2E3,UBE2Q1,UBE2T,UBE2V1,UBE2Z,UBE3A,USP10,USP15,USP34,USP36,USP5,USP54,USP8
Xenobiotic Metabolism PXR Signaling Pathway	1.31	0.165	0.928	ABCB1,ALDH1A1,ALDH1A2,ALDH1L2,ALDH6A1,CAMK2G,CHST1,CHST3,CHST7,CITED2,ESD,GSTO1,HS3ST1,HS3ST2,HSP90AA1,HSP90B1,PPP1CC,PPP1R10,PPP1R12A,PPP1R3C,PRKACA,PRKAR1A,PRKAR2B,PRKCE,PRKD1,SMOX,SNW1,SULT1B1,UST
Ephrin A Signaling	1.3	0.213	#NUM!	EPHA2,EPHA4,EPHA7,FYN,PIK3C2A,PIK3CA,PIK3CG,PIK3R3,PTK2,VAV3
Vitamin-C Transport	1.3	0.261	1	GSTO1,LRRC8A,LRRC8C,NXN,SLC2A3,TXNRD1
Superpathway of Inositol Phosphate Compounds	1.3	0.159	-1.616	DOT1L,DUSP10,DUSP5,FIG4,INPP5A,INPP5F,ITPK1,ITPKB,NUDT15,NUDT5,PIK3C2A,PIK3CA,PIK3CG,PIK3R3,PIP5K1C,PLCB1,PLCB3,PLCH2,PLPPR4,PPP1CC,PPP1R10,PPP1R12A,PPP1R16B,PPP1R3C,PPP1R8,PPP2CA,PPP2R5B,PPP3CC,PPP4R1,PPP5C,PPTC7,PTPN12,PTPRH,SET,STYX,SYNJ2
Coagulation System	1.28	0.229	0	F2R,PLAT,PLAU,PLAUR,PROS1,TFPI,THBD,VWF
1D-myo-inositol Hexakisphosphate Biosynthesis II (Mammalian)	1.25	0.278	-2.236	INPP5A,INPP5F,ITPK1,ITPKB,SYNJ2
Phosphatidylglycerol Biosynthesis II (Non-plastidic)	1.22	0.25	-1.633	LCLAT1,LPCAT1,LPCAT2,LPCAT4,MBOAT2,MBOAT7
TCA Cycle II (Eukaryotic)	1.22	0.25	1.633	ACO2,DLST,IDH3A,MDH2,SDHAF4,SUCLA2
TWEAK Signaling	1.22	0.222	0.378	BIRC3,NFKB1,NFKB2,NFKBIA,NFKBIE,RELA,RELB,TNFRSF12A
Superpathway of Methionine Degradation	1.22	0.222	1.414	AHCY,CBS/CBSL,CTH,GOT1,MAT2A,MAT2B,PRMT3,PRMT5
LXR/RXR Activation	1.21	0.171	-1.213	ABCA1,ABCG1,APOA1,CCL2,CLU,FASN,HMGCR,IL18,IL1R1,IL6,NFKB1,NFKB2,NR1H3,PCYOX1,PTGS2,RBP4,RELA,RELB,SREBF1,TLR4,TNFRSF11B
Th1 and Th2 Activation Pathway	1.17	0.162	#NUM!	APH1A,BMPR2,CXCR4,DLL4,HLA-A,HLA-B,IL18,IL18R1,IL24,IL4R,IL6,JUN,NFATC2,NFATC4,NFIL3,NFKB1,NOTCH1,NOTCH2,NOTCH3,PIK3C2A,PIK3CA,PIK3CG,PIK3R3,STAT3,STAT6,TGFBR2,TSLP
Cell Cycle Control of Chromosomal Replication	1.17	0.196	1.508	CDK15,CDK17,CDK4,CDK8,MCM2,MCM5,MCM6,ORC5,POLA2,POLD1,TOP2B
Melatonin Signaling	1.14	0.186	-1.732	CALM1 (includes others),CAMK2G,PDIA3,PLCB1,PLCB3,PLCH2,PRKACA,PRKAR1A,PRKAR2B,PRKCE,PRKD1,RAF1,RORA
Uracil Degradation II (Reductive)	1.13	0.5	#NUM!	DPYD,UBP1
Heme Degradation	1.13	0.5	#NUM!	BLVRB,HMOX1
Spermine and Spermidine Degradation I	1.13	0.5	#NUM!	SAT1,SMOX
Thymine Degradation	1.13	0.5	#NUM!	DPYD,UBP1
Proline Biosynthesis I	1.13	0.5	#NUM!	PYCR1,PYCR2
Trans, trans-farnesyl Diphosphate Biosynthesis	1.13	0.5	#NUM!	FDPS,IDI1
N-acetylglucosamine Degradation II	1.13	0.5	#NUM!	AMDHD2,GNPDA1
Molybdenum Cofactor Biosynthesis	1.13	0.5	#NUM!	GPHN,MOCS2
VDR/RXR Activation	1.13	0.182	1	CCL5,CDKN1A,CDKN1B,CEBPB,COL13A1,CSF2,CSNK2A1,IGFBP3,IGFBP5,KLF4,MXD1,PRKCE,PRKD1,THBD
TR/RXR Activation	1.12	0.179	#NUM!	AKT1,AKT2,COL6A3,DIO2,ENO1,FASN,MDM2,PIK3C2A,PIK3CA,PIK3CG,PIK3R3,RAB3B,SLC16A3,SREBF1,THRA
Role of RIG1-like Receptors in Antiviral Innate Immunity	1.12	0.205	0.816	DDX58,NFKB1,NFKB2,NFKBIA,NFKBIE,RELA,RELB,TBK1,TRIM25
Inhibition of Matrix Metalloproteases	1.1	0.211	-1.414	MMP1,MMP14,MMP2,MMP28,RECK,TFPI2,THBS2,TIMP3
Inflammasome pathway	1.08	0.25	-0.447	IL18,NEK7,NFKB1,NFKB2,TLR4
GDP-glucose Biosynthesis	1.08	0.333	#NUM!	HK1,HK2,PGM1
Folate Transformations I	1.08	0.333	#NUM!	MTHFD1L,MTHFD2,SHMT2
Role of JAK1, JAK2 and TYK2 in Interferon Signaling	1.08	0.231	#NUM!	NFKB1,NFKB2,RAF1,RELA,RELB,STAT3
Role of OCT4 in Mammalian Embryonic Stem Cell Pluripotency	1.07	0.2	#NUM!	ASH2L,BMI1,JARID2,NR2F1,NR2F2,PCGF6,PHB,PPP1R8,RB1
Role of MAPK Signaling in the Pathogenesis of Influenza	1.06	0.177	#NUM!	AKT1,AKT2,ATF2,BAX,CCL2,CCL5,MAPK11,PTGS2,RAF1,RALA,RALB,RAP1B,RAP2A,RRAS2
Xenobiotic Metabolism AHR Signaling Pathway	1.06	0.177	1.941	ALDH1A1,ALDH1A2,ALDH1L2,ALDH6A1,GSTO1,HSP90AA1,HSP90B1,IL6,NFKB1,NFKB2,NQO1,RELA,RELB,SUMO1
Antioxidant Action of Vitamin C	1.06	0.168	-1.155	CSF2,GSTO1,HMOX1,MAPK11,NFKB1,NFKB2,NFKBIA,NFKBIE,NXN,PDIA3,PLCB1,PLCB3,PLCH2,PLD6,RELA,RELB,SLC2A3,TXNRD1
Type II Diabetes Mellitus Signaling	1.05	0.16	-0.728	ACSL6,AKT1,AKT2,CACNB3,CEBPB,INSR,IRS2,ITPR1,ITPR3,NFKB1,NFKB2,NFKBIA,NFKBIE,PIK3C2A,PIK3CA,PIK3CG,PIK3R3,PRKAB1,PRKCE,PRKD1,RELA,RELB,SOCS5,TNFRSF11B
Heparan Sulfate Biosynthesis	1.03	0.182	0	AADAC,AARS1,CHST1,CHST3,CHST7,EXTL2,GLCE,HS3ST1,HS3ST2,SULT1B1,TARS2,UST
nNOS Signaling in Neurons	1.03	0.196	0.447	CALM1 (includes others),CAPN2,CHP1,DLG4,GRINA,PFKM,PPP3CC,PRKCE,PRKD1
Role of Hypercytokinemia/hyperchemokinemia in the Pathogenesis of Influenza	1.02	0.175	1.604	CCL2,CCL5,CXCL3,CXCL8,DDX58,IFIT2,IFIT3,IL18,IL6,ISG15,NFKB1,NFKB2,RSAD2,TLR4
Synaptic Long Term Depression	1.02	0.154	-1.569	CACNB3,CTH,GNA13,GNA14,GNAS,GNAT1,GRIA1,ITPR1,ITPR3,NOS3,NPR2,NPR3,PDIA3,PLCB1,PLCB3,PLCH2,PPP2CA,PPP2R5B,PRKCE,PRKD1,RAF1,RALA,RALB,RAP1B,RAP2A,RRAS2,RYR3,SLC39A7,SMARCC2
Methionine Degradation I (to Homocysteine)	1	0.238	0.447	AHCY,MAT2A,MAT2B,PRMT3,PRMT5
Xenobiotic Metabolism General Signaling Pathway	0.991	0.159	0	AKT1,AKT2,FTL,GSTO1,HMOX1,MAP3K11,MAPK11,NFE2L2,NQO1,NR1H3,PIK3C2A,PIK3CA,PIK3CG,PIK3R3,PRKCE,PRKD1,RAF1,RALA,RALB,RAP1B,RAP2A,RRAS2
Agranulocyte Adhesion and Diapedesis	0.987	0.152	#NUM!	ACKR3,ACTA2,ACTG1,ACTG2,CCL2,CCL5,CD34,CDH5,CLDN1,CXCL12,CXCL2,CXCL3,CXCL8,CXCR4,EZR,IL18,IL1R1,ITGA1,ITGA4,ITGA6,ITGB1,MMP1,MMP14,MMP2,MMP28,MSN,MYH10,MYH3,MYL9,RDX
Th1 Pathway	0.975	0.162	0.243	APH1A,DLL4,HLA-A,HLA-B,IL18,IL18R1,IL6,NFATC2,NFATC4,NFIL3,NFKB1,NOTCH1,NOTCH2,NOTCH3,PIK3C2A,PIK3CA,PIK3CG,PIK3R3,STAT3
Endocannabinoid Neuronal Synapse Pathway	0.975	0.158	0	ADCY6,CACNB3,CHP1,GNA14,GNB4,GNG11,GNG12,GRIA1,GRINA,ITPR1,ITPR3,MAPK11,MAPK6,MGLL,PDIA3,PLCB1,PLCB3,PLCH2,PPP3CC,PRKACA,PRKAR1A,PRKAR2B,PTGS2
3-phosphoinositide Biosynthesis	0.967	0.152	-0.6	DOT1L,DUSP10,DUSP5,FIG4,INPP5F,ITPK1,NUDT15,NUDT5,PIK3C2A,PIK3CA,PIK3CG,PIK3R3,PIP5K1C,PLPPR4,PPP1CC,PPP1R10,PPP1R12A,PPP1R16B,PPP1R3C,PPP1R8,PPP2CA,PPP2R5B,PPP3CC,PPP4R1,PPP5C,PPTC7,PTPN12,PTPRH,SET,STYX
Glucose and Glucose-1-phosphate Degradation	0.963	0.3	#NUM!	HK1,HK2,PGM1
Calcium Transport I	0.963	0.3	#NUM!	ANXA5,ATP2B1,ATP2C1
PD-1, PD-L1 cancer immunotherapy pathway	0.963	0.165	-0.5	AKT1,AKT2,CBLB,CDKN1B,CSNK2A1,FBXO38,GSK3B,HLA-A,HLA-B,LATS2,PDCD4,PIK3C2A,PIK3CA,PIK3CG,PIK3R3,SKP2,TNFRSF11B
Breast Cancer Regulation by Stathmin1	0.955	0.137	-1.606	ACKR3,ADGRG1,ADGRL4,ANKHD1/ANKHD1-EIF4EBP3,ARHGEF12,ARHGEF17,ARHGEF2,ARHGEF6,ARHGEF7,ATF2,ATF4,AURKA,CAMK2G,CCND2,CCND3,CDK4,CDKN1B,CHRM4,CREB3,E2F1,E2F7,F2R,FGF2,FOXM1,FZD2,FZD4,GNA13,GNB4,GNG11,GNG12,GPR1,GPR137C,GPR180,GPRC5B,HCRTR1,JUN,LGR5,LPAR1,LPAR6,MMP2,NFKB1,NFKB2,OXTR,P2RY1,PDGFB,PDGFC,PIK3C2A,PIK3CA,PIK3CG,PIK3R3,PLCB1,PLCB3,PPP1CC,PPP1R10,PPP1R12A,PPP1R3C,PPP2CA,PPP2R5B,PRKACA,PRKAR1A…
Superpathway of Cholesterol Biosynthesis	0.951	0.214	-2.449	DHCR24,FDPS,HMGCR,HMGCS1,IDI1,MSMO1
Glycerol Degradation I	0.947	0.4	#NUM!	GK,GPD2
Lysine Degradation II	0.947	0.4	#NUM!	AASDHPPT,AASS
Myo-inositol Biosynthesis	0.947	0.4	#NUM!	INPP5F,ISYNA1
dTMP De Novo Biosynthesis	0.947	0.4	#NUM!	DHFR,SHMT2
Folate Polyglutamylation	0.947	0.4	#NUM!	MTHFD1L,SHMT2
p38 MAPK Signaling	0.947	0.161	0	ATF2,ATF4,CREB3,DDIT3,DUSP10,EEF2K,H3-3A/H3-3B,IL18,IL1R1,IRAK4,MAPK11,MAPKAPK3,MAPKAPK5,MEF2C,MKNK2,MYC,RPS6KA2,RPS6KB1,TGFBR2
Cardiomyocyte Differentiation via BMP Receptors	0.936	0.227	#NUM!	ATF2,BMP4,BMPR2,MEF2C,SMAD1
CD27 Signaling in Lymphocytes	0.928	0.182	0.447	CYC1,FOS,JUN,MAP3K11,NFKB1,NFKB2,NFKBIA,NFKBIE,RELA,RELB
Methylthiopropionate Biosynthesis	0.921	1	#NUM!	ADI1
Thio-molybdenum Cofactor Biosynthesis	0.921	1	#NUM!	MOCOS
Acyl Carrier Protein Metabolism	0.921	1	#NUM!	AASDHPPT
Glutamate Removal from Folates	0.921	1	#NUM!	GGH
L-cysteine Degradation II	0.921	1	#NUM!	CTH
Dermatan Sulfate Biosynthesis (Late Stages)	0.903	0.19	0	CHST1,CHST3,CHST7,DSEL,HS3ST1,HS3ST2,SULT1B1,UST
Sonic Hedgehog Signaling	0.896	0.207	0	DYRK1B,GSK3B,HHIP,PRKACA,PRKAR1A,PRKAR2B
Gαs Signaling	0.893	0.158	-2.138	ADCY6,ADD2,ADD3,ATF2,ATF4,CREB3,GNA13,GNA14,GNAS,GNAT1,GNB4,GNG11,GNG12,PRKACA,PRKAR1A,PRKAR2B,PTGER4,RYR3,SRC
Induction of Apoptosis by HIV1	0.886	0.175	-1	BAX,BIRC3,CXCR4,CYC1,NFKB1,NFKB2,NFKBIA,NFKBIE,RELA,RELB,TNFRSF11B
Mitotic Roles of Polo-Like Kinase	0.886	0.175	2.449	CDC20,FBXO5,HSP90AA1,HSP90B1,PLK1,PLK2,PLK3,PPP2CA,PPP2R5B,SLK,SMC1A
Superpathway of D-myo-inositol (1,4,5)-trisphosphate Metabolism	0.873	0.217	-2.236	BPNT1,INPP5A,INPP5F,ITPKB,SYNJ2
D-myo-inositol-5-phosphate Metabolism	0.866	0.149	-0.626	DOT1L,DUSP10,DUSP5,FIG4,INPP5F,ITPK1,NUDT15,NUDT5,PLCB1,PLCB3,PLCH2,PLPPR4,PPP1CC,PPP1R10,PPP1R12A,PPP1R16B,PPP1R3C,PPP1R8,PPP2CA,PPP2R5B,PPP3CC,PPP4R1,PPP5C,PPTC7,PTPN12,PTPRH,SET,STYX
Cardiac β-adrenergic Signaling	0.866	0.15	-2.5	ADCY6,AKAP1,AKAP6,CACNB3,GNA13,GNA14,GNAS,GNAT1,GNB4,GNG11,GNG12,PALM2AKAP2,PDE2A,PDE3A,PDE5A,PDE7B,PLD6,PPP1CC,PPP1R10,PPP1R12A,PPP1R3C,PPP2CA,PPP2R5B,PRKACA,PRKAR1A,PRKAR2B
Granzyme A Signaling	0.857	0.235	#NUM!	H1-0,H1-10,HMGB2,SET
D-myo-inositol (1,4,5)-trisphosphate Degradation	0.857	0.235	-2	BPNT1,INPP5A,INPP5F,SYNJ2
Putrescine Degradation III	0.857	0.235	0	ALDH1A1,ALDH1A2,SAT1,SMOX
Superpathway of Geranylgeranyldiphosphate Biosynthesis I (via Mevalonate)	0.857	0.235	-2	FDPS,HMGCR,HMGCS1,IDI1
Growth Hormone Signaling	0.854	0.169	-1.155	FOS,IGFBP3,PIK3C2A,PIK3CA,PIK3CG,PIK3R3,PRKCE,PRKD1,RPS6KA2,RPS6KB1,SOCS5,STAT3
Cell Cycle: G2/M DNA Damage Checkpoint Regulation	0.854	0.18	0.707	ABL1,AURKA,CDKN1A,KAT2B,MDM2,PLK1,SKP2,TOP2B,YWHAG
Cell Cycle Regulation by BTG Family Proteins	0.827	0.189	-0.447	BTG1,CDK4,E2F1,E2F7,PPP2CA,PPP2R5B,RB1
GPCR-Mediated Integration of Enteroendocrine Signaling Exemplified by an L Cell	0.821	0.167	0	ADCY6,GNA14,GNAS,ITPR1,ITPR3,PDIA3,PLCB1,PLCB3,PLCH2,PRKACA,PRKAR1A,PRKAR2B
Triacylglycerol Biosynthesis	0.818	0.182	-2.121	LCLAT1,LPCAT1,LPCAT2,LPCAT4,MBOAT2,MBOAT7,PLPPR2,PLPPR4
MSP-RON Signaling Pathway	0.815	0.172	#NUM!	ACTA2,ACTG1,ACTG2,CCL2,PIK3C2A,PIK3CA,PIK3CG,PIK3R3,RPS6KA2,TLR4
Glutamate Receptor Signaling	0.815	0.169	#NUM!	CALM1 (includes others),DLG4,GNB4,GNG11,GNG12,GRIA1,GRINA,SLC1A1,SLC1A3,SLC1A4,SLC38A1
Trehalose Degradation II (Trehalase)	0.807	0.333	#NUM!	HK1,HK2
Ceramide Biosynthesis	0.807	0.333	#NUM!	KDSR,SPTSSA
Pentose Phosphate Pathway (Non-oxidative Branch)	0.807	0.333	#NUM!	TALDO1,TKT
GDP-mannose Biosynthesis	0.807	0.333	#NUM!	GMPPB,GPI
Role of Pattern Recognition Receptors in Recognition of Bacteria and Viruses	0.804	0.151	0.258	CCL5,CSF2,CXCL8,DDX58,EIF2S1,IL11,IL18,IL6,LIF,NFKB1,NFKB2,PIK3C2A,PIK3CA,PIK3CG,PIK3R3,PRKCE,PRKD1,PTX3,RELA,RELB,RIPK2,TLR4
Role of MAPK Signaling in Promoting the Pathogenesis of Influenza	0.801	0.156	0.243	ATF2,ATP6V1A,ATP6V1B2,BAX,JUN,MAPK11,NFKB1,NFKB2,NFKBIA,NFKBIE,PTGS2,RAF1,RALA,RALB,RAP1B,RAP2A,RRAS2
Phospholipase C Signaling	0.79	0.136	-1.18	ADCY6,ARHGEF12,ARHGEF17,ARHGEF2,ARHGEF6,ARHGEF7,ATF2,ATF4,CALM1 (includes others),CHP1,CREB3,FYN,GNA13,GNAS,GNB4,GNG11,GNG12,HDAC7,HMOX1,ITGA1,ITGA10,ITGA4,ITGA6,ITGA7,ITGA8,ITGAV,ITGB1,ITGB8,ITPR1,ITPR3,MEF2C,MPRIP,MYL12A,MYL9,NFATC2,NFATC4,NFKB1,NFKB2,PLCB1,PLCB3,PLD6,PPP1R12A,PPP3CC,PRKCE,PRKD1,RAF1,RALA,RALB,RALGDS,RAP1B,RAP2A,RELA,RELB,RHOB,RHOC,RHOG,RHOJ,RHOT1,RND1,RND3,RRAS2,SRC,TGM2
Differential Regulation of Cytokine Production in Macrophages and T Helper Cells by IL-17A and IL-17F	0.788	0.222	1	CCL2,CCL5,CSF2,IL6
D-myo-inositol (1,3,4)-trisphosphate Biosynthesis	0.788	0.222	-2	INPP5A,INPP5F,ITPKB,SYNJ2
Th2 Pathway	0.762	0.15	1	APH1A,BMPR2,CXCR4,HLA-A,HLA-B,IL24,IL4R,JUN,NFATC2,NFKB1,NOTCH1,NOTCH2,NOTCH3,PIK3C2A,PIK3CA,PIK3CG,PIK3R3,STAT6,TGFBR2,TSLP
Role of JAK family kinases in IL-6-type Cytokine Signaling	0.759	0.2	#NUM!	IL6,IL6ST,MAPK11,OSMR,STAT3
D-myo-inositol (1,4,5,6)-Tetrakisphosphate Biosynthesis	0.738	0.145	0	DOT1L,DUSP10,DUSP5,FIG4,INPP5F,ITPK1,NUDT15,NUDT5,PLPPR4,PPP1CC,PPP1R10,PPP1R12A,PPP1R16B,PPP1R3C,PPP1R8,PPP2CA,PPP2R5B,PPP3CC,PPP4R1,PPP5C,PPTC7,PTPN12,PTPRH,SET,STYX
D-myo-inositol (3,4,5,6)-tetrakisphosphate Biosynthesis	0.738	0.145	0	DOT1L,DUSP10,DUSP5,FIG4,INPP5F,ITPK1,NUDT15,NUDT5,PLPPR4,PPP1CC,PPP1R10,PPP1R12A,PPP1R16B,PPP1R3C,PPP1R8,PPP2CA,PPP2R5B,PPP3CC,PPP4R1,PPP5C,PPTC7,PTPN12,PTPRH,SET,STYX
GADD45 Signaling	0.726	0.211	#NUM!	CCND2,CCND3,CDK4,CDKN1A
FcγRIIB Signaling in B Lymphocytes	0.712	0.157	-0.632	AKT1,CACNB3,ITPR1,ITPR3,PIK3C2A,PIK3CA,PIK3CG,PIK3R3,RALA,RALB,RAP1B,RAP2A,RRAS2
nNOS Signaling in Skeletal Muscle Cells	0.703	0.17	#NUM!	CACNB3,CALM1 (includes others),DAG1,DMD,ITPR1,ITPR3,RYR3,SNTB1
Dopamine Receptor Signaling	0.703	0.158	-2.236	ADCY6,GCH1,PPP1CC,PPP1R10,PPP1R12A,PPP1R3C,PPP2CA,PPP2R5B,PRKACA,PRKAR1A,PRKAR2B,SMOX
Mevalonate Pathway I	0.701	0.231	#NUM!	HMGCR,HMGCS1,IDI1
Guanosine Nucleotides Degradation III	0.701	0.231	#NUM!	LACC1,PNP,XDH
Crosstalk between Dendritic Cells and Natural Killer Cells	0.697	0.154	0.707	ACTA2,ACTG1,ACTG2,CAMK2G,CSF2,HLA-A,HLA-B,IL18,IL6,NFKB1,NFKB2,RELA,RELB,TLR4
Thioredoxin Pathway	0.695	0.286	#NUM!	NXN,TXNRD1
Purine Ribonucleosides Degradation to Ribose-1-phosphate	0.695	0.286	#NUM!	LACC1,PNP
Aspartate Degradation II	0.695	0.286	#NUM!	GOT1,MDH2
Amyotrophic Lateral Sclerosis Signaling	0.684	0.149	-1.069	BAX,BIRC3,CACNB3,CAPN2,CCS,GRIA1,GRINA,NEFL,NEFM,PDGFC,PIK3C2A,PIK3CA,PIK3CG,PIK3R3,RAB5C,RNF19A,VEGFA
Valine Degradation I	0.67	0.2	#NUM!	ALDH6A1,BCAT1,BCKDHA,HSD17B4
GPCR-Mediated Nutrient Sensing in Enteroendocrine Cells	0.664	0.148	-3.153	ADCY6,CACNB3,GNA14,GNAS,GNG11,GNG12,ITPR1,ITPR3,PDIA3,PLCB1,PLCB3,PLCH2,PRKACA,PRKAR1A,PRKAR2B,PRKCE,PRKD1
3-phosphoinositide Degradation	0.662	0.141	-0.218	DOT1L,DUSP10,DUSP5,FIG4,INPP5F,ITPK1,NUDT15,NUDT5,PLPPR4,PPP1CC,PPP1R10,PPP1R12A,PPP1R16B,PPP1R3C,PPP1R8,PPP2CA,PPP2R5B,PPP3CC,PPP4R1,PPP5C,PPTC7,PTPN12,PTPRH,SET,STYX,SYNJ2
β-alanine Degradation I	0.646	0.5	#NUM!	ALDH6A1
Lipoate Biosynthesis and Incorporation II	0.646	0.5	#NUM!	LIAS
Spermine Biosynthesis	0.646	0.5	#NUM!	SMS
Alanine Degradation III	0.646	0.5	#NUM!	GPT2
Alanine Biosynthesis II	0.646	0.5	#NUM!	GPT2
Palmitate Biosynthesis I (Animals)	0.646	0.5	#NUM!	FASN
Uridine-5'-phosphate Biosynthesis	0.646	0.5	#NUM!	CAD
Spermidine Biosynthesis I	0.646	0.5	#NUM!	SRM
Sulfate Activation for Sulfonation	0.646	0.5	#NUM!	PAPSS1
Glycerol-3-phosphate Shuttle	0.646	0.5	#NUM!	GPD2
Fatty Acid Biosynthesis Initiation II	0.646	0.5	#NUM!	FASN
Putrescine Biosynthesis III	0.646	0.5	#NUM!	ODC1
Formaldehyde Oxidation II (Glutathione-dependent)	0.646	0.5	#NUM!	ESD
Glycine Biosynthesis I	0.646	0.5	#NUM!	SHMT2
DNA Double-Strand Break Repair by Homologous Recombination	0.633	0.214	#NUM!	ABL1,RAD50,RAD51
DNA Double-Strand Break Repair by Non-Homologous End Joining	0.633	0.214	#NUM!	RAD50,XRCC5,XRCC6
Urate Biosynthesis/Inosine 5'-phosphate Degradation	0.633	0.214	#NUM!	LACC1,PNP,XDH
Pyrimidine Ribonucleotides De Novo Biosynthesis	0.622	0.171	-1.633	AK5,CAD,CMPK1,ENTPD1,NUDT15,NUDT5
NER (Nucleotide Excision Repair, Enhanced Pathway)	0.618	0.147	2.714	ERCC1,GTF2H1,GTF2H3,H3-3A/H3-3B,MNAT1,NEDD8,POLA2,POLD1,POLE2,RFC3,RNF111,TCEA1,TOP2B,XAB2,XPC
Histidine Degradation III	0.604	0.25	#NUM!	MTHFD1L,MTHFD2
Phagosome Maturation	0.6	0.141	#NUM!	ATP6V1A,ATP6V1B2,CALR,CTSC,DCTN4,DYNC1I2,DYNC1LI1,HLA-A,HLA-B,NOX4,RAB5C,TUBA1A,TUBA1B,TUBB2A,TUBB2B,TUBB3,TUBB4A,TUBE1,VPS11,VPS37A,YKT6
Interferon Signaling	0.583	0.167	0	BAX,IFIT1,IFIT3,IFITM2,ISG15,RELA
Airway Pathology in Chronic Obstructive Pulmonary Disease	0.551	0.142	#NUM!	CCL2,CSF2,CXCL3,CXCL8,FGF1,FGF16,FGF2,FGF5,IL11,IL18,IL6,LIF,MMP1,MMP2,RBP4,TSLP
PCP (Planar Cell Polarity) Pathway	0.535	0.15	-0.333	ATF2,DAAM1,EFNB1,FZD2,FZD4,JUN,RSPO3,WNT11,WNT5A
Apelin Adipocyte Signaling Pathway	0.533	0.145	0.905	ADCY6,APLN,CLIC2,GPX3,GPX8,MAPK11,MAPK6,NOX4,PRKAB1,PRKACA,PRKAR1A,PRKAR2B
Leucine Degradation I	0.529	0.222	#NUM!	BCAT1,HMGCL
Salvage Pathways of Pyrimidine Deoxyribonucleotides	0.529	0.222	#NUM!	TK1,UPP1
Dopamine Degradation	0.527	0.174	-1	ALDH1A1,ALDH1A2,SMOX,SULT1B1
Extrinsic Prothrombin Activation Pathway	0.521	0.188	#NUM!	PROS1,TFPI,THBD
Mismatch Repair in Eukaryotes	0.521	0.188	#NUM!	PMS2,POLD1,RFC3
Adenosine Nucleotides Degradation II	0.521	0.188	#NUM!	LACC1,PNP,XDH
Fatty Acid α-oxidation	0.521	0.188	#NUM!	ALDH1A1,ALDH1A2,PTGS2
Antigen Presentation Pathway	0.517	0.158	#NUM!	CALR,HLA-A,HLA-B,NLRC5,PDIA3,PSMB9
Xenobiotic Metabolism CAR Signaling Pathway	0.5	0.135	-0.209	ABCB1,ALDH1A1,ALDH1A2,ALDH1L2,ALDH6A1,CHST1,CHST3,CHST7,CITED2,EGFR,GSTO1,HS3ST1,HS3ST2,HSP90AA1,HSP90B1,PPP2CA,PPP2R5B,PRKCE,PRKD1,SNW1,SRC,SULT1B1,UST
Thyronamine and Iodothyronamine Metabolism	0.496	0.333	#NUM!	DIO2
1,25-dihydroxyvitamin D3 Biosynthesis	0.496	0.333	#NUM!	POR
Ascorbate Recycling (Cytosolic)	0.496	0.333	#NUM!	GSTO1
Tetrahydrobiopterin Biosynthesis I	0.496	0.333	#NUM!	GCH1
Thiosulfate Disproportionation III (Rhodanese)	0.496	0.333	#NUM!	MPST
Thyroid Hormone Metabolism I (via Deiodination)	0.496	0.333	#NUM!	DIO2
1D-myo-inositol Hexakisphosphate Biosynthesis V (from Ins(1,3,4)P3)	0.496	0.333	#NUM!	ITPK1
Tetrahydrobiopterin Biosynthesis II	0.496	0.333	#NUM!	GCH1
Glutamate Degradation II	0.496	0.333	#NUM!	GOT1
4-aminobutyrate Degradation I	0.496	0.333	#NUM!	SUCLG2
L-serine Degradation	0.496	0.333	#NUM!	SDSL
Aspartate Biosynthesis	0.496	0.333	#NUM!	GOT1
Regulation Of The Epithelial Mesenchymal Transition In Development Pathway	0.491	0.141	0	APH1A,FZD2,FZD4,GSK3B,NFKB1,NFKB2,NOTCH1,RELA,RELB,TCF4,WNT11,WNT5A
IL-22 Signaling	0.488	0.167	#NUM!	AKT1,AKT2,MAPK11,STAT3
Prostanoid Biosynthesis	0.465	0.2	#NUM!	PTGS1,PTGS2
Oleate Biosynthesis II (Animals)	0.465	0.2	#NUM!	ALDH6A1,FADS2
Pentose Phosphate Pathway	0.465	0.2	#NUM!	TALDO1,TKT
Glycine Betaine Degradation	0.465	0.2	#NUM!	SDSL,SHMT2
Retinoate Biosynthesis I	0.439	0.152	-2.236	ALDH1A1,ALDH1A2,DHRS3,RDH10,RDH5
Pyrimidine Ribonucleotides Interconversion	0.439	0.152	-2.236	AK5,CMPK1,ENTPD1,NUDT15,NUDT5
Mechanisms of Viral Exit from Host Cells	0.431	0.146	#NUM!	ACTA2,ACTG1,ACTG2,LMNB2,PRKCE,PRKD1
Intrinsic Prothrombin Activation Pathway	0.431	0.146	-0.447	COL1A1,COL1A2,COL3A1,COL5A3,PROS1,THBD
Role of CHK Proteins in Cell Cycle Checkpoint Control	0.423	0.14	0.378	CDKN1A,E2F1,E2F7,PLK1,PPP2CA,PPP2R5B,RAD50,RFC3
Retinoic acid Mediated Apoptosis Signaling	0.423	0.14	0.707	DAP3,PARP14,RARB,RARG,TIPARP,TNFRSF10B,TNFRSF10D,TNKS
D-myo-inositol (1,4,5)-Trisphosphate Biosynthesis	0.417	0.154	-2	PIP5K1C,PLCB1,PLCB3,PLCH2
Assembly of RNA Polymerase I Complex	0.411	0.182	#NUM!	POLR1B,POLR1E
Ketogenesis	0.411	0.182	#NUM!	HMGCL,HMGCS1
Glycogen Degradation II	0.411	0.182	#NUM!	MTAP,PGM1
Assembly of RNA Polymerase II Complex	0.402	0.14	1.134	GTF2H1,GTF2H3,MNAT1,TAF11,TAF13,TAF4B,TAF9
2-ketoglutarate Dehydrogenase Complex	0.397	0.25	#NUM!	DLST
Branched-chain α-keto acid Dehydrogenase Complex	0.397	0.25	#NUM!	BCKDHA
Glutathione Redox Reactions II	0.397	0.25	#NUM!	PDIA3
Melatonin Degradation II	0.397	0.25	#NUM!	SMOX
Arginine Degradation I (Arginase Pathway)	0.397	0.25	#NUM!	OAT
Oxidized GTP and dGTP Detoxification	0.397	0.25	#NUM!	RUVBL2
NAD Biosynthesis III	0.397	0.25	#NUM!	NAMPT
L-cysteine Degradation I	0.397	0.25	#NUM!	GOT1
TEC Kinase Signaling	0.394	0.125	-0.707	ACTA2,ACTG1,ACTG2,FOS,FYN,GNA13,GNA14,GNAS,GNAT1,GNB4,GNG11,GNG12,GTF2I,ITGA1,ITGA10,ITGA4,ITGA6,ITGA7,ITGA8,ITGAV,ITGB1,ITGB8,NFKB1,NFKB2,PIK3C2A,PIK3CA,PIK3CG,PIK3R3,PRKCE,PRKD1,PTK2,RELA,RELB,RHOB,RHOC,RHOG,RHOJ,RHOT1,RND1,RND3,SRC,STAT3,STAT6,TLR4,TNFRSF10B,TNFRSF21,VAV3
The Visual Cycle	0.393	0.158	#NUM!	DHRS3,RDH10,RDH5
Tryptophan Degradation X (Mammalian, via Tryptamine)	0.393	0.158	#NUM!	ALDH1A1,ALDH1A2,SMOX
Purine Nucleotides Degradation II (Aerobic)	0.393	0.158	#NUM!	LACC1,PNP,XDH
Nucleotide Excision Repair Pathway	0.383	0.143	#NUM!	ERCC1,GTF2H1,GTF2H3,MNAT1,XPC
Hematopoiesis from Multipotent Stem Cells	0.364	0.167	#NUM!	CSF2,KITLG
Granulocyte Adhesion and Diapedesis	0.362	0.126	#NUM!	ACKR3,CCL2,CCL5,CDH5,CLDN1,CXCL12,CXCL2,CXCL3,CXCL8,CXCR4,EZR,IL18,IL1R1,ITGA4,ITGB1,MMP1,MMP14,MMP2,MMP28,MSN,RDX,TNFRSF11B
Role of NFAT in Regulation of the Immune Response	0.34	0.123	-0.324	AKT1,AKT2,ATF2,CALM1 (includes others),CHP1,CSNK1A1,CSNK1D,CSNK1G2,FOS,FYN,GNA13,GNA14,GNAS,GNAT1,GNB4,GNG11,GNG12,GSK3B,HLA-A,HLA-B,ITPR1,ITPR3,JUN,KPNA4,MEF2C,NFATC2,NFATC4,NFKB1,NFKB2,NFKBIA,NFKBIE,PIK3C2A,PIK3CA,PIK3CG,PIK3R3,PLCB1,PLCB3,PPP3CC,RAF1,RALA,RALB,RAP1B,RAP2A,RCAN1,RELA,RELB,RRAS2
Basal Cell Carcinoma Signaling	0.329	0.129	-1.633	BMP1,BMP4,FZD2,FZD4,GSK3B,HHIP,TCF4,WNT11,WNT5A
NAD Biosynthesis from 2-amino-3-carboxymuconate Semialdehyde	0.325	0.2	#NUM!	QPRT
Creatine-phosphate Biosynthesis	0.325	0.2	#NUM!	MAP4K4
Pyruvate Fermentation to Lactate	0.325	0.2	#NUM!	LDHA
Tetrapyrrole Biosynthesis II	0.325	0.2	#NUM!	ALAD
Lysine Degradation V	0.325	0.2	#NUM!	AASDHPPT
Citrulline-Nitric Oxide Cycle	0.325	0.2	#NUM!	NOS3
Lactose Degradation III	0.325	0.2	#NUM!	PSAP
Glutamate Degradation III (via 4-aminobutyrate)	0.325	0.2	#NUM!	SUCLG2
Glycogen Degradation III	0.323	0.154	#NUM!	MTAP,PGM1
Cholesterol Biosynthesis I	0.323	0.154	#NUM!	DHCR24,MSMO1
Cholesterol Biosynthesis II (via 24,25-dihydrolanosterol)	0.323	0.154	#NUM!	DHCR24,MSMO1
Histamine Degradation	0.323	0.154	#NUM!	ALDH1A1,ALDH1A2
Cholesterol Biosynthesis III (via Desmosterol)	0.323	0.154	#NUM!	DHCR24,MSMO1
LPS/IL-1 Mediated Inhibition of RXR Function	0.313	0.123	-1.508	ABCA1,ABCB1,ABCG1,ACSL6,ALDH1A1,ALDH1A2,ALDH1L2,ALDH6A1,CHST1,CHST3,CHST7,CPT1C,GSTO1,HMGCS1,HS3ST1,HS3ST2,IL18,IL1R1,JUN,NR1H3,PPARGC1B,SMOX,SREBF1,SULT1B1,TLR4,TNFRSF11B,UST
Pyrimidine Deoxyribonucleotides De Novo Biosynthesis I	0.298	0.136	#NUM!	AK5,CMPK1,DTYMK
Role of IL-17A in Psoriasis	0.288	0.143	#NUM!	CXCL3,CXCL8
Chondroitin Sulfate Degradation (Metazoa)	0.288	0.143	#NUM!	CEMIP2,OGA
Choline Biosynthesis III	0.288	0.143	#NUM!	HMOX1,PLD6
Phenylalanine Degradation IV (Mammalian, via Side Chain)	0.288	0.143	#NUM!	GOT1,SMOX
Colanic Acid Building Blocks Biosynthesis	0.288	0.143	#NUM!	GMPPB,GPI
Differential Regulation of Cytokine Production in Intestinal Epithelial Cells by IL-17A and IL-17F	0.272	0.13	#NUM!	CCL2,CCL5,CSF2
Glutathione Redox Reactions I	0.272	0.13	#NUM!	CLIC2,GPX3,GPX8
Zymosterol Biosynthesis	0.27	0.167	#NUM!	MSMO1
Role of WNT/GSK-3β Signaling in the Pathogenesis of Influenza	0.268	0.122	-1.342	CSNK1A1,CSNK1D,CSNK1G2,FZD2,FZD4,GSK3B,TCF4,WNT11,WNT5A
Role of JAK2 in Hormone-like Cytokine Signaling	0.261	0.125	#NUM!	IRS2,SH2B3,SOCS5,STAT3
Superpathway of Citrulline Metabolism	0.256	0.133	#NUM!	NOS3,OAT
Dermatan Sulfate Degradation (Metazoa)	0.256	0.133	#NUM!	CEMIP2,OGA
Triacylglycerol Degradation	0.253	0.122	-0.447	AADAC,AARS1,ABHD12,MGLL,TARS2
Glycolysis I	0.249	0.125	#NUM!	ENO1,GPI,PFKM
Airway Inflammation in Asthma	0.242	0.121	#NUM!	CCL2,CSF2,CXCL8,TSLP
Ceramide Degradation	0.228	0.143	#NUM!	ASAH1
Superoxide Radicals Degradation	0.193	0.125	#NUM!	NQO1
FXR/RXR Activation	0	0.088	#NUM!	AKT1,AKT2,APOA1,CLU,FASN,IL18,NR1H3,PCK2,PCYOX1,RBP4,SREBF1
CCR5 Signaling in Macrophages	0	0.0572	-0.378	CACNB3,CALM1 (includes others),CCL5,FOS,GNA13,GNA14,GNAS,GNAT1,GNB4,GNG11,GNG12,ITPR1,ITPR3,JUN,MAPK11,PRKCE,PRKD1
Calcium-induced T Lymphocyte Apoptosis	0	0.0433	1.508	CALM1 (includes others),CAPN2,CHP1,HLA-A,HLA-B,ITPR1,ITPR3,NFATC2,PPP3CC,PRKCE,PRKD1
Cytotoxic T Lymphocyte-mediated Apoptosis of Target Cells	0	0.0135	#NUM!	CYC1,HLA-A,HLA-B
CTLA4 Signaling in Cytotoxic T Lymphocytes	0	0.0505	#NUM!	AKT1,AKT2,AP1S2,AP1S3,CLTC,FYN,HLA-A,HLA-B,PIK3C2A,PIK3CA,PIK3CG,PIK3R3,PPP2CA,PPP2R5B
T Helper Cell Differentiation	0	0.0449	#NUM!	BCL6,HLA-A,HLA-B,IL18,IL18R1,IL4R,IL6,IL6ST,STAT3,STAT6,TGFBR2,TNFRSF11B
CD28 Signaling in T Helper Cells	0	0.0929	0	ACTR3,AKT1,AKT2,ARPC1A,ARPC1B,ARPC3,ARPC5,CALM1 (includes others),CHP1,FOS,FYN,HLA-A,HLA-B,ITPR1,ITPR3,JUN,NFATC2,NFATC4,NFKB1,NFKB2,NFKBIA,NFKBIE,PIK3C2A,PIK3CA,PIK3CG,PIK3R3,PPP3CC,RELA,RELB
IL-15 Signaling	0	0.0868	0.426	AKT1,AKT2,CSF2,CXCL8,MAPK11,MYC,NFKB1,NFKB2,PIK3C2A,PIK3CA,PIK3CG,PIK3R3,RAF1,RALA,RALB,RAP1B,RAP2A,RELA,RELB,RPS6KB1,RRAS2,STAT3,STAT6
Role of Cytokines in Mediating Communication between Immune Cells	0	0.0962	#NUM!	CSF2,CXCL8,IL18,IL24,IL6
Dendritic Cell Maturation	0	0.0844	-0.354	AKT1,AKT2,ATF2,ATF4,COL1A1,COL1A2,COL3A1,COL5A3,CREB3,CSF2,DDR2,HLA-A,HLA-B,IL18,IL6,MAPK11,NFKB1,NFKB2,NFKBIA,NFKBIE,PDIA3,PIK3C2A,PIK3CA,PIK3CG,PIK3R3,PLCB1,PLCB3,PLCH2,RELA,RELB,TLR4,TNFRSF11B
ICOS-ICOSL Signaling in T Helper Cells	0	0.0762	0.243	AKT1,AKT2,CALM1 (includes others),CAMK2G,CHP1,HLA-A,HLA-B,ITPR1,ITPR3,NFATC2,NFATC4,NFKB1,NFKB2,NFKBIA,NFKBIE,PIK3C2A,PIK3CA,PIK3CG,PIK3R3,PLEKHA2,PPP3CC,RELA,RELB
Lipid Antigen Presentation by CD1	0	0.014	#NUM!	CALR,PDIA3,PSAP
Maturity Onset Diabetes of Young (MODY) Signaling	0	0.104	#NUM!	APOA1,APOL6,CACNB3,INSR,KCNJ8,KLF11,NFKB1,NFKB2
RAN Signaling	0	0.118	#NUM!	KPNA4,RANGAP1
DNA Methylation and Transcriptional Repression Signaling	0	0.118	#NUM!	CHD3,H3-3A/H3-3B,MBD2,MBD3
CREB Signaling in Neurons	0	0.113	-3.457	ACKR3,ADCY6,ADGRG1,ADGRL4,AKT1,AKT2,ATF2,ATF4,BMPR2,CACNB3,CALM1 (includes others),CAMK2G,CHRM4,CREB3,EGFR,F2R,FGF2,FGFR1,FZD2,FZD4,GNA13,GNA14,GNAS,GNAT1,GNB4,GNG11,GNG12,GPR1,GPR137C,GPR180,GPRC5B,GRIA1,HCRTR1,IGF2R,INSR,ITPR1,ITPR3,KDR,LGR5,LPAR1,LPAR6,OXTR,P2RY1,PDGFB,PDGFRA,PDIA3,PIK3C2A,PIK3CA,PIK3CG,PIK3R3,PLCB1,PLCB3,PLCH2,PRKACA,PRKAR1A,PRKAR2B,PRKCE,PRKD1,PTGER4,RAF1,RALA,RALB,RAP1B,RAP…
Type I Diabetes Mellitus Signaling	0	0.0461	1.414	CYC1,HLA-A,HLA-B,HSPD1,IL1R1,MAPK11,NFKB1,NFKB2,NFKBIA,NFKBIE,RELA,RELB,SOCS5,TNFRSF11B
Allograft Rejection Signaling	0	0.00816	#NUM!	HLA-A,HLA-B
Autoimmune Thyroid Disease Signaling	0	0.00813	#NUM!	HLA-A,HLA-B
Graft-versus-Host Disease Signaling	0	0.0165	#NUM!	HLA-A,HLA-B,IL18,IL6
Communication between Innate and Adaptive Immune Cells	0	0.0173	#NUM!	CCL5,CSF2,CXCL8,HLA-A,HLA-B,IL18,IL6,TLR4
Systemic Lupus Erythematosus Signaling	0	0.073	#NUM!	AKT1,AKT2,FOS,HLA-A,HLA-B,HNRNPA2B1,IL18,IL6,JUN,NFATC2,NFATC4,PIK3C2A,PIK3CA,PIK3CG,PIK3R3,PRPF19,PRPF3,PRPF38A,PRPF39,PRPF40A,PRPF4B,RALA,RALB,RAP1B,RAP2A,RRAS2,SART1,SF3B4,SNRNP35,SNRPA
CDC42 Signaling	0	0.11	-0.626	ACTR3,ARHGEF6,ARPC1A,ARPC1B,ARPC3,ARPC5,ATF2,CDC42EP2,CLIP1,EXOC5,EXOC6,FOS,GSK3B,HLA-A,HLA-B,ITGA1,ITGA10,ITGA4,ITGA6,ITGA7,ITGA8,ITGAV,ITGB1,ITGB8,JUN,MAP3K11,MAPK11,MPRIP,MYL12A,MYL9,MYLK,PARD3,PPP1R12A,RAF1,RALA,SRC,TNK2
Altered T Cell and B Cell Signaling in Rheumatoid Arthritis	0	0.0353	#NUM!	CSF2,HLA-A,HLA-B,IL18,IL6,NFKB1,NFKB2,RELA,RELB,TLR4
Pathogenesis of Multiple Sclerosis	0	0.111	#NUM!	CCL5
Granzyme B Signaling	0	0.0625	#NUM!	LMNB2
B Cell Development	0	0.0556	#NUM!	HLA-A,HLA-B
Neuroprotective Role of THOP1 in Alzheimer's Disease	0	0.117	1	APP,FAP,HGFAC,HLA-A,HLA-B,HTRA1,LONP1,MME,NTS,PRKACA,PRKAR1A,PRKAR2B,PRSS23
Regulation of IL-2 Expression in Activated and Anergic T Lymphocytes	0	0.0875	2.294	CALM1 (includes others),CHP1,FOS,FYN,JUN,NFATC2,NFATC4,NFKB1,NFKB2,NFKBIA,NFKBIE,PABPC4,PPP3CC,RAF1,RALA,RALB,RAP1B,RAP2A,RELA,RELB,RRAS2,TGFBR2,VAV3
NUR77 Signaling in T Lymphocytes	0	0.0327	0.378	CALM1 (includes others),CHP1,ESRRA,HDAC7,HLA-A,HLA-B,PPP3CC,PRKCE,PRKD1
PKCθ Signaling in T Lymphocytes	0	0.085	1.569	CACNB3,CAMK2G,CHP1,FOS,FYN,HLA-A,HLA-B,ITPR1,ITPR3,JUN,MAP3K11,NFATC2,NFATC4,NFKB1,NFKB2,NFKBIA,NFKBIE,PIK3C2A,PIK3CA,PIK3CG,PIK3R3,PPP3CC,RALA,RALB,RAP1B,RAP2A,RELA,RELB,RRAS2,VAV3
Role of Lipids/Lipid Rafts in the Pathogenesis of Influenza	0	0.1	#NUM!	FDPS,RSAD2
Antiproliferative Role of TOB in T Cell Signaling	0	0.0311	-1.89	CCNA2,CDKN1B,PABPC4,RB1,SKP2,TGFBR2,TWSG1
OX40 Signaling Pathway	0	0.0369	0.816	HLA-A,HLA-B,JUN,NFKB1,NFKB2,NFKBIA,NFKBIE,RELA,RELB
Tumoricidal Function of Hepatic Natural Killer Cells	0	0.0833	#NUM!	BAX,SRGN
Assembly of RNA Polymerase III Complex	0	0.0833	#NUM!	SF3A1
Embryonic Stem Cell Differentiation into Cardiac Lineages	0	0.1	#NUM!	ISL1
Hematopoiesis from Pluripotent Stem Cells	0	0.0256	#NUM!	CSF2,CXCL8,IL11,IL6,KITLG,LIF
Transcriptional Regulatory Network in Embryonic Stem Cells	0	0.111	#NUM!	GATA6,H3-3A/H3-3B,ISL1,SET,STAT3,TRIM24
Fatty Acid Activation	0	0.0714	#NUM!	ACSL6
Bupropion Degradation	0	0.0417	#NUM!	POR
Sphingosine and Sphingosine-1-phosphate Metabolism	0	0.111	#NUM!	ASAH1
Thyroid Hormone Metabolism II (via Conjugation and/or Degradation)	0	0.0938	#NUM!	DIO2,LARGE1,SULT1B1
NAD biosynthesis II (from tryptophan)	0	0.0909	#NUM!	QPRT
Nicotine Degradation III	0	0.04	#NUM!	LARGE1,POR
Glutaryl-CoA Degradation	0	0.0588	#NUM!	HSD17B4
Isoleucine Degradation I	0	0.118	#NUM!	BCAT1,HSD17B4
Ubiquinol-10 Biosynthesis (Eukaryotic)	0	0.1	#NUM!	BCKDHA,MICAL2
tRNA Splicing	0	0.114	-1.342	PDE2A,PDE3A,PDE5A,PDE7B,PLD6
Melatonin Degradation I	0	0.0566	#NUM!	LARGE1,POR,SULT1B1
γ-linolenate Biosynthesis II (Animals)	0	0.111	#NUM!	ACSL6,FADS2
Phospholipases	0	0.0968	-0.816	HMOX1,PDIA3,PLCB1,PLCB3,PLCH2,PLD6
Estrogen Biosynthesis	0	0.0488	#NUM!	HSD17B4,POR
Glutathione-mediated Detoxification	0	0.0769	#NUM!	GGH,GSTO1
NAD Phosphorylation and Dephosphorylation	0	0.1	#NUM!	NNT
Nicotine Degradation II	0	0.0364	#NUM!	LARGE1,POR
Citrulline Biosynthesis	0	0.111	#NUM!	OAT
Mitochondrial L-carnitine Shuttle Pathway	0	0.111	#NUM!	ACSL6,CPT1C
Serotonin Degradation	0	0.0893	-1.342	ALDH1A1,ALDH1A2,LARGE1,SMOX,SULT1B1
Retinol Biosynthesis	0	0.1	-2	AADAC,DHRS3,ESD,RDH10
γ-glutamyl Cycle	0	0.0909	#NUM!	OPLAH
Heme Biosynthesis II	0	0.111	#NUM!	ALAD
Tryptophan Degradation III (Eukaryotic)	0	0.0417	#NUM!	HSD17B4
Gluconeogenesis I	0	0.12	#NUM!	ENO1,GPI,MDH2
Superpathway of Melatonin Degradation	0	0.069	0	LARGE1,POR,SMOX,SULT1B1
Histidine Degradation VI	0	0.0556	#NUM!	MICAL2
Stearate Biosynthesis I (Animals)	0	0.0962	-1.342	ACSL6,DHCR24,FASN,LPCAT4,MBOAT7
Noradrenaline and Adrenaline Degradation	0	0.1	#NUM!	ALDH1A1,ALDH1A2,SMOX
Pregnenolone Biosynthesis	0	0.0625	#NUM!	MICAL2
Acetone Degradation I (to Methylglyoxal)	0	0.0323	#NUM!	POR
Oxidative Ethanol Degradation III	0	0.069	#NUM!	ALDH1A1,ALDH1A2
Ethanol Degradation IV	0	0.105	#NUM!	ALDH1A1,ALDH1A2
Ethanol Degradation II	0	0.0741	#NUM!	ALDH1A1,ALDH1A2
Fatty Acid β-oxidation I	0	0.0625	#NUM!	ACSL6,HSD17B4
DNA damage-induced 14-3-3σ Signaling	0	0.105	#NUM!	AKT1,AKT2
BER (Base Excision Repair) Pathway	0	0.0682	#NUM!	ARL6IP5,E2F1,RFC3
Parkinson's Signaling	0	0.0625	#NUM!	MAPK11
SAPK/JNK Signaling	0	0.0731	-1.342	ATF2,DUSP10,GAB1,GNA13,GNB4,GNG11,GNG12,JUN,MAP3K11,MAP4K2,MAP4K4,MAP4K5,MINK1,PIK3C2A,PIK3CA,PIK3CG,PIK3R3,RALA,RALB,RAP1B,RAP2A,RRAS2
GABA Receptor Signaling	0	0.108	#NUM!	ADCY6,CACNB3,GNA13,GNA14,GNAS,GNAT1,GNB4,GNG11,GNG12,GPHN,ITPR1,ITPR3,UBC,UBQLN1
B Cell Receptor Signaling	0	0.115	-0.316	ABL1,AKT1,AKT2,ATF2,ATF4,BCL6,CALM1 (includes others),CAMK2G,CARD10,CREB3,ETS1,GAB1,GSK3B,INPP5F,JUN,MAP3K11,MAPK11,MEF2C,NFATC2,NFATC4,NFKB1,NFKB2,NFKBIA,NFKBIE,PAG1,PIK3C2A,PIK3CA,PIK3CG,PIK3R3,PPP3CC,PTK2,RAF1,RALA,RALB,RAP1B,RAP2A,RELA,RELB,RPS6KB1,RRAS2,SYNJ2,VAV3
Serotonin Receptor Signaling	0	0.0714	#NUM!	ADCY6,GCH1,SMOX
Phototransduction Pathway	0	0.0943	#NUM!	GNAT1,NPR2,PRKACA,PRKAR1A,PRKAR2B
cAMP-mediated signaling	0	0.119	-2.041	ADCY6,AKAP1,AKAP6,ATF2,ATF4,CALM1 (includes others),CAMK2G,CHRM4,CREB3,GNAS,LPAR1,NPR3,PALM2AKAP2,PDE2A,PDE3A,PDE5A,PDE7B,PLD6,PPP3CC,PRKACA,PRKAR1A,PRKAR2B,PTGER4,RAF1,RGS4,SRC,STAT3
NF-κB Signaling	0	0.112	-1.406	AKT1,AKT2,BMP4,BMPR2,CARD10,CSNK2A1,EGFR,FGFR1,GSK3B,IGF2R,IL18,IL1R1,INSR,IRAK4,KDR,MAP4K4,NFKB1,NFKB2,NFKBIA,NFKBIE,NGF,PDGFRA,PIK3C2A,PIK3CA,PIK3CG,PIK3R3,PRKACA,RAF1,RALA,RALB,RAP1B,RAP2A,RELA,RELB,RRAS2,TBK1,TGFBR2,TLR4,TNFAIP3,TNFRSF11B,UBE2V1
T Cell Receptor Signaling	0	0.106	0.16	AKT1,AKT2,ATF2,CALM1 (includes others),CDKN1B,CHP1,CSF2,DUSP5,FOS,FOXO3,FYN,GSK3B,HLA-A,HLA-B,ITGB1,JUN,MAPK11,NFATC2,NFATC4,NFKB1,NFKB2,NFKBIA,NFKBIE,PAG1,PIK3C2A,PIK3CA,PIK3CG,PIK3R3,PPP3CC,PTPRH,RAF1,RALA,RALB,RAP1B,RAP2A,RELA,RELB,RRAS2,TCF4,VAV3
Gustation Pathway	0	0.0761	-1.807	ADCY6,CACNB3,ITPR1,ITPR3,KCNJ8,LIPA,LPAR6,LRRC8A,LRRC8C,ORAI2,P2RY1,PDE3A,PRKACA,PRKAR1A,PRKAR2B
Phagosome Formation	0	0.106	-3.442	ACKR3,ACTR3,ADGRG1,ADGRL4,AKT1,AKT2,AP1S2,AP1S3,ARFIP2,ARPC1A,ARPC1B,ARPC3,ARPC5,CHRM4,CLIP1,F2R,FYN,FZD2,FZD4,GPR1,GPR137C,GPR180,GPRC5B,HCRTR1,HMOX1,ITGA1,ITGA10,ITGA4,ITGA6,ITGA7,ITGA8,ITGAV,ITGB1,ITGB8,ITPR1,ITPR3,LGR5,LPAR1,LPAR6,MAPK6,MRC1,MRC2,MYH10,MYH3,MYL12A,MYL9,MYLK,OXTR,P2RY1,PIK3C2A,PIK3CA,PIK3CG,PIK3R3,PIP5K1C,PLD6,PRKCE,PRKD1,PTGER4,PTK2,RAF1,RALA,RALB,RAP1B,RAP2A,RAPGEF1,RPS6KB1,…
Th17 Activation Pathway	0	0.0534	1.604	CSF2,HSP90AA1,HSP90B1,IL1R1,IL6,IRAK4,NFATC2,NFATC4,NFKB1,NFKB2,PTGER4,RELA,RELB,RORA,STAT3
SPINK1 Pancreatic Cancer Pathway	0	0.0182	#NUM!	TGFBR2
T Cell Exhaustion Signaling Pathway	0	0.075	-0.229	AKT1,AKT2,BCL6,BMPR2,FOS,HLA-A,HLA-B,IL6,JUN,KDR,MGAT5,NFATC2,NFATC4,PIK3C2A,PIK3CA,PIK3CG,PIK3R3,PPP2CA,PPP2R5B,RALA,RALB,RAP1B,RAP2A,RRAS2,STAT3,TGFBR2,VEGFA
Systemic Lupus Erythematosus In T Cell Signaling Pathway	0	0.109	0.302	AKT1,AKT2,ATF2,ATF4,BCL6,CASP2,CASP4,CD44,CHP1,CREB3,EZR,FOS,GNA13,HLA-A,HLA-B,IL6,ITPR1,JUN,MSN,NFATC2,NOS3,PIK3C2A,PIK3CA,PIK3CG,PIK3R3,PPP2CA,PPP2R5B,PPP3CC,PTK2,RALA,RALB,RAP1B,RAP2A,RDX,RHOB,RHOC,RHOG,RHOJ,RHOT1,RND1,RND3,RPS6KB1,RRAS2,STAT3
Systemic Lupus Erythematosus In B Cell Signaling Pathway	0	0.118	0.555	AKT1,AKT2,CALM1 (includes others),CCND2,CCND3,CHP1,CSF2,CXCL8,FOS,FOXO3,FYN,GAB1,GSK3B,IFIT2,IFIT3,IL11,IL18,IL6,IL6ST,INPP5F,IRAK4,ISG15,JUN,LIF,MAP4K4,MCL1,MYC,NFATC2,NFATC4,NFKB1,NFKB2,PAG1,PIK3C2A,PIK3CA,PIK3CG,PIK3R3,PPP3CC,PRKCE,PRKD1,RAF1,RALA,RALB,RAP1B,RAP2A,RASGRP3,RELA,RELB,RRAS2,SHF,SRC,STAT3,SYNJ2,TBK1
Complement System	0	0.111	#NUM!	CD46,CD55,CD59,CFH
Eicosanoid Signaling	0	0.0462	#NUM!	PTGER4,PTGS1,PTGS2
